# Supplementary material for: Crosstalk with lung fibroblasts shapes the growth and therapeutic response of mesothelioma cells
Source: Cell Death Dis. 2023 Nov 8;14(11):725. doi: 10.1038/s41419-023-06240-x (PMC10632403; doi:10.1038/s41419-023-06240-x)
Supplement: Supplementary file 4 — Supp Excel file [file 41419_2023_6240_MOESM4_ESM.xlsx]

## Sheet: Sheet1
8T	12T	23T	27T	33T	55T	60T	70T	Met5A	RPMI	Unique ID	Gene names	Protein names
-0.555138	-0.447815	-0.250796	-0.137382	-0.241297	-0.0957632	-0.137058	-0.23785	0	-0.0277987	Q15029	EFTUD2	116 kDa U5 small nuclear ribonucleoprotein component
-1.46122	-1.61758	-0.194609	-0.486542	-0.35787	-0.897678	-0.467459	-0.388039	0	-0.231356	Q9NRX4	PHPT1	14 kDa phosphohistidine phosphatase
-1.03077	-1.3053	-0.564464	0.964827	-0.832778	-0.802524	-0.523761	-0.685673	0	-0.624356	P31946	YWHAB	14-3-3 protein beta/alpha;14-3-3 protein beta/alpha, N-terminally processed
-0.43737	-0.581131	0.00728035	-0.196276	-0.125244	-0.20401	-0.0428619	-0.107367	0	-0.0394173	P62258	YWHAE	14-3-3 protein epsilon
-0.5358	-0.980743	-0.0485716	-0.420018	-0.229257	-0.354827	-0.00190067	-0.216094	0	-0.158998	P61981	YWHAG	14-3-3 protein gamma;14-3-3 protein gamma, N-terminally processed
-0.12296	-0.642121	-0.0515919	-0.149881	-0.269662	-0.327288	-0.199908	-0.165373	0	-0.181546	P27348	YWHAQ	14-3-3 protein theta
-0.368538	-0.529135	0.00756073	-0.255394	-0.0753174	-0.151182	-0.0479317	-0.156803	0	0.0256691	P63104	YWHAZ	14-3-3 protein zeta/delta
-0.0988464	0.0219822	-0.0706234	-0.0220051	-0.0530644	-0.0195637	-0.0802078	-0.0232029	0	0.0335789	P09543	CNP	2,3-cyclic-nucleotide 3-phosphodiesterase
-0.0916719	-0.137286	0.0858002	-0.118207	0.0244904	0.0697031	0.00153351	0.0372276	0	0.0715799	Q16698	DECR1	2,4-dienoyl-CoA reductase, mitochondrial
-0.224094	-0.152808	0.0244684	-0.185264	-0.141873	-0.0258198	0.145906	0.0478296	0	0.0029974	P62333	PSMC6	26S protease regulatory subunit 10B
-0.413911	-0.291121	-0.14788	-0.313244	-0.383854	-0.200198	-0.0439043	-0.0935507	0	-0.126727	P62191	PSMC1	26S protease regulatory subunit 4
-0.437948	-0.402371	-0.0825024	-0.393325	-0.239763	-0.0426102	0.0115414	-0.0633392	0	-0.0553989	P43686	PSMC4	26S protease regulatory subunit 6B
-0.154839	-0.580709	-0.0375977	-0.265808	-0.193855	-0.0502148	0.0593224	-0.0868874	0	-0.0811176	P35998	PSMC2	26S protease regulatory subunit 7
-0.195337	-0.337785	0.160835	-0.218773	-0.0928926	0.103566	0.192542	0.186327	0	0.177768	P62195	PSMC5	26S protease regulatory subunit 8
-0.518826	-0.245874	-0.148785	0.0573177	-0.153005	-0.199811	-0.170562	-0.201521	0	-0.243615	O00231	PSMD11	26S proteasome non-ATPase regulatory subunit 11
-0.170063	-0.481517	0.150792	-0.04426	-0.0521278	0.0110149	0.0524025	-0.0851154	0	0.065136	Q9UNM6	PSMD13	26S proteasome non-ATPase regulatory subunit 13
-0.68468	-0.509443	-0.0514049	-0.259361	-0.2416	-0.0698719	0.00509071	-0.199722	0	0.0588474	Q13200	PSMD2	26S proteasome non-ATPase regulatory subunit 2
-0.551473	-0.212731	-0.476543	-0.843836	-0.20449	-0.294058	-0.621882	-0.367285	0	-0.488503	Q16401	PSMD5	26S proteasome non-ATPase regulatory subunit 5
-0.224673	0.134703	0.0156422	0.178304	-0.0231562	0.0823488	-0.0344963	0.0553417	0	0.121736	Q15008	PSMD6	26S proteasome non-ATPase regulatory subunit 6
-0.196577	-0.0958252	0.0741768	0.1304	0.121248	0.104772	0.117492	0.032342	0	-0.0167141	P82650	MRPS22	28S ribosomal protein S22, mitochondrial
-0.442173	-0.360783	-0.324671	-0.0499325	-0.521269	-0.40069	-0.333835	-0.266216	0	-0.338975	P82675	MRPS5	28S ribosomal protein S5, mitochondrial
-0.0404053	0.189386	0.055336	-0.368913	-0.188527	-0.105467	-0.082777	-0.00535393	0	-0.127512	Q02218	OGDH	2-oxoglutarate dehydrogenase, mitochondrial
0.189314	0.0649138	-0.059577	-0.104015	0.0425377	-0.0625839	-0.0102167	-0.00402451	0	0.024725	Q9BYD1	MRPL13	39S ribosomal protein L13, mitochondrial
-0.466744	-0.065836	-0.0773258	-0.0453863	-0.140719	-0.196145	-0.119812	-0.0653372	0	-0.144313	Q9P015	MRPL15	39S ribosomal protein L15, mitochondrial
-0.389644	-0.195789	0.00986862	-0.106893	-0.0359011	-0.0474663	0.0495815	-0.0510807	0	-0.0562668	Q96DV4	MRPL38	39S ribosomal protein L38, mitochondrial
-0.0754538	-0.182149	0.0206814	-0.108057	-0.081562	-0.172923	-0.0473299	-0.00706959	0	-0.0459528	Q99714	HSD17B10	3-hydroxyacyl-CoA dehydrogenase type-2
-0.763864	-0.330595	-0.16938	-0.137201	-0.284826	-0.156042	-0.0521698	-0.178188	0	-0.196356	P46783	RPS10	40S ribosomal protein S10
0.505539	0.319427	-0.222189	0.2733	-0.04986	0.0429954	-0.233047	0.137526	0	-0.103041	P62280	RPS11	40S ribosomal protein S11
-0.257349	-0.375099	0.125341	0.0755806	-0.115444	-0.0781136	0.000415802	-0.0469971	0	-0.017498	P25398	RPS12	40S ribosomal protein S12
0.0596046	-0.0652237	-0.407196	0.201374	-0.32828	-0.0973797	-0.283237	-0.155392	0	-0.187319	P62277	RPS13	40S ribosomal protein S13
0.186628	0.0694046	-0.0344601	0.104507	-0.0873489	0.116873	0.0476627	0.195354	0	0.0407925	P62263	RPS14	40S ribosomal protein S14
0.172119	-0.184093	-0.160118	0.244659	-0.207402	0.0928574	-0.0123815	0.139409	0	-0.00887299	P62841	RPS15	40S ribosomal protein S15
-0.696055	-0.154213	0.0618	-0.115328	0.14967	0.0903702	0.107798	-0.0551014	0	0.196426	P62244	RPS15A	40S ribosomal protein S15a
-0.37583	0.0747719	-0.129755	-0.173233	-0.197826	-0.0259953	-0.107698	-0.196907	0	0.0678024	P62249	RPS16	40S ribosomal protein S16
0.39076	-0.366123	0.177105	-0.0698509	0.0807228	0.226654	0.251577	0.419859	0	0.231584	P08708	RPS17	40S ribosomal protein S17
0.442429	0.126492	-0.188957	0.0177383	-0.111843	0.0347824	-0.0433197	0.171518	0	0.0869865	P62269	RPS18	40S ribosomal protein S18
-0.809191	-0.123608	-0.0430279	-0.215412	-0.0673332	-0.00389481	0.132761	0.0144024	0	0.10276	P39019	RPS19	40S ribosomal protein S19
0.394745	0.468979	-0.250149	0.374392	0.0139809	0.0887394	-0.0867367	0.298567	0	0.0463009	P15880	RPS2	40S ribosomal protein S2
-0.294751	0.0993881	-0.032053	-0.140834	-0.0853558	-0.050518	0.114968	0.0904045	0	0.0716438	P60866	RPS20	40S ribosomal protein S20
0.475153	0.072382	-0.226225	0.0818729	-0.215349	-0.0876675	-0.0738182	0.169191	0	-0.103418	P62266	RPS23	40S ribosomal protein S23
0.269489	0.479376	-0.0993423	-0.239895	0.149389	0.113867	0.275707	0.477324	0	0.440535	P62847	RPS24	40S ribosomal protein S24
0.336088	0.181875	-0.360489	0.0593834	-0.298984	-0.174618	-0.125095	0.164879	0	-0.205906	P62851	RPS25	40S ribosomal protein S25
-0.1958	-0.527294	-0.424888	0.0217247	-0.318936	-0.211626	-0.300749	-0.333471	0	-0.130032	P62854	RPS26;RPS26P11	40S ribosomal protein S26;Putative 40S ribosomal protein S26-like 1
-0.092495	-0.375773	0.0692635	0.0156975	-0.112709	0.0322666	-0.0534782	-0.13331	0	0.071846	P42677	RPS27;RPS27L	40S ribosomal protein S27;40S ribosomal protein S27-like
-0.092495	-0.375773	0.0692635	0.0156975	-0.112709	0.0322666	-0.0534782	-0.13331	0	0.071846	Q71UM5	RPS27;RPS27L	40S ribosomal protein S27;40S ribosomal protein S27-like
-0.104453	0.415838	-0.0430403	-0.0935307	-0.144602	0.0816164	0.224205	0.270737	0	-0.0457172	P62273	RPS29	40S ribosomal protein S29
-0.965759	-0.448719	-0.0252132	-0.0558071	0.00710678	-0.0152454	-0.138294	-0.34757	0	0.086731	P23396	RPS3	40S ribosomal protein S3
0.191341	0.471736	-0.0592184	-0.25626	0.0582199	0.230115	0.183295	0.372228	0	0.248189	P62861	FAU	40S ribosomal protein S30
0.423374	0.0444756	-0.284702	0.159304	-0.207327	-0.0364285	-0.0851727	0.259522	0	-0.137777	P61247	RPS3A	40S ribosomal protein S3a
0.378614	0.161152	-0.118404	-0.0978336	-0.130768	0.0522385	0.0339222	0.201462	0	0.0879784	P62701	RPS4X	40S ribosomal protein S4, X isoform
0.0854635	0.148049	-0.0393982	-0.0294313	0.0102329	0.0382023	0.0543165	0.193965	0	0.140367	P22090	RPS4Y1	40S ribosomal protein S4, Y isoform 1
-0.472393	-0.106502	0.0837097	-0.0264626	0.16309	0.173405	0.057291	0.127375	0	0.124939	P46782	RPS5	40S ribosomal protein S5;40S ribosomal protein S5, N-terminally processed
0.569925	0.38413	-0.114897	0.084877	0.0293751	0.151608	0.055006	0.517914	0	0.0891056	P62753	RPS6	40S ribosomal protein S6
-0.0563183	0.0902882	-0.209147	0.00899696	-0.163288	-0.0155716	-0.0299091	0.0581646	0	0.01478	P62081	RPS7	40S ribosomal protein S7
-0.060112	-0.0543251	-0.241907	-0.0681171	-0.158932	-0.0592956	0.0276318	0.200241	0	-0.0821781	P62241	RPS8	40S ribosomal protein S8
0.0367374	0.0443573	-0.347397	0.217167	-0.0551777	0.00934982	-0.237812	-0.0670109	0	-0.0142746	P46781	RPS9	40S ribosomal protein S9
0.188539	-0.367847	0.177107	0.116484	0.0245762	0.0149689	0.0382385	0.118271	0	-0.020916	P08865	RPSA	40S ribosomal protein SA
0.597864	-0.223225	0.0998039	-0.00914764	0.167335	0.222679	0.209971	0.0307274	0	-0.10948	P21589	NT5E	5-nucleotidase
-1.04198	0.00757408	-0.912226	-0.176928	-0.659638	-0.55778	-0.534969	-0.89517	0	-1.12418	P56378	MP68	6.8 kDa mitochondrial proteolipid
-0.180852	-0.208885	-0.0734053	0.0602856	-0.135951	-0.0268908	-0.202354	-0.248777	0	-0.253099	P10809	HSPD1	60 kDa heat shock protein, mitochondrial
-0.594572	-0.340042	-0.109051	-0.0841026	-0.206764	-0.163805	-0.236623	-0.331587	0	-0.148828	P10155	TROVE2	60 kDa SS-A/Ro ribonucleoprotein
-0.813206	-0.460133	-0.0584621	0.0535049	0.166527	0.128468	-0.100258	-0.243576	0	0.0903377	P05388	RPLP0;RPLP0P6	60S acidic ribosomal protein P0;60S acidic ribosomal protein P0-like
-2.16786	-0.742712	-0.105063	-0.037961	0.00403595	0.0203094	-0.0784712	-0.4621	0	-0.232728	P05386	RPLP1	60S acidic ribosomal protein P1
-0.687897	-0.669826	-0.0276508	0.202375	0.178127	0.118725	-0.13209	-0.348732	0	-0.148895	P05387	RPLP2	60S acidic ribosomal protein P2
0.553986	0.433338	-0.0230465	0.0622902	-0.0325718	0.11416	0.0661106	0.44269	0	0.0301704	P27635	RPL10	60S ribosomal protein L10
0.279188	0.352354	-0.100361	0.0461006	-0.0145512	0.121906	0.167299	0.238438	0	0.175282	P62906	RPL10A	60S ribosomal protein L10a
-0.191462	-0.017664	0.0950355	-0.0766487	0.0305939	0.0726204	0.163485	0.0953617	0	0.11792	P62913	RPL11	60S ribosomal protein L11
-0.644516	-0.344757	-0.113493	-0.00751877	0.0455818	0.075079	0.00752068	-0.193207	0	0.0247135	P30050	RPL12	60S ribosomal protein L12
0.141312	-0.0949554	-0.324379	-0.084177	-0.205389	-0.0495625	-0.0552826	0.0811844	0	-0.0186272	P26373	RPL13	60S ribosomal protein L13
0.0830994	0.297266	-0.13353	-0.18787	-0.0773506	0.0761318	0.0918064	0.206444	0	0.170567	P40429	RPL13A	60S ribosomal protein L13a
0.933167	0.774269	-0.212818	0.279926	-0.0323715	0.144161	-0.0612431	0.48266	0	0.00388908	P50914	RPL14	60S ribosomal protein L14
-0.807121	-0.0834637	-0.180143	-0.26837	-0.106859	-0.0393658	-0.0166817	-0.199097	0	0.149942	P61313	RPL15	60S ribosomal protein L15
0.00206947	-0.0659962	-0.425222	0.193344	-0.245172	-0.0374489	-0.134325	0.0871773	0	-0.122499	P18621	RPL17	60S ribosomal protein L17
0.246021	0.427486	-0.126261	-0.0292339	0.00019455	0.0868855	0.0552063	0.167057	0	0.13414	Q07020	RPL18	60S ribosomal protein L18
0.280718	0.206919	-0.224457	0.0857258	-0.131439	0.00576591	-0.123501	-0.0520782	0	0.0372238	Q02543	RPL18A	60S ribosomal protein L18a
0.204622	-0.01968	-0.252718	-0.0243416	-0.11623	0.0463486	0.0184193	0.141796	0	-0.0786667	P84098	RPL19	60S ribosomal protein L19
0.59033	0.702917	-0.228045	0.179697	-0.150633	-0.00923347	-0.0883064	0.338345	0	-0.108023	P46778	RPL21	60S ribosomal protein L21
0.252794	0.195234	-0.0191412	-0.0852919	-0.0133572	0.0452757	0.178629	0.298361	0	0.101938	P35268	RPL22	60S ribosomal protein L22
0.578638	0.497953	-0.0344067	0.179789	0.0900745	0.196323	0.0618458	0.418919	0	0.150934	P62829	RPL23	60S ribosomal protein L23
0.261734	0.100317	-0.29097	0.171948	-0.203217	0.00713158	-0.134977	0.158291	0	-0.0563545	P62750	RPL23A	60S ribosomal protein L23a
0.821115	0.505095	-0.281607	0.217459	-0.0734596	0.1042	-0.092823	0.565582	0	0.00824928	P83731	RPL24	60S ribosomal protein L24
0.575817	0.354328	-0.287565	0.261961	-0.0600815	0.086813	-0.197256	0.163714	0	-0.0547523	P61254	RPL26;RPL26L1	60S ribosomal protein L26;60S ribosomal protein L26-like 1
0.53499	0.75148	-0.187048	0.234352	-0.0599804	0.109375	0.0325394	0.377531	0	0.0471153	P61353	RPL27	60S ribosomal protein L27
0.253557	0.614662	-0.0494747	-0.0245857	0.0905628	0.267819	0.109324	0.317066	0	0.376987	P46776	RPL27A	60S ribosomal protein L27a
0.500603	0.527264	-0.257376	0.206402	-0.0335197	0.168177	-0.00201416	0.271454	0	0.171745	P46779	RPL28	60S ribosomal protein L28
0.416912	0.469997	-0.254099	-0.251406	-0.108715	0.127802	0.0938187	0.305183	0	0.161297	P47914	RPL29	60S ribosomal protein L29
0.314016	0.22357	-0.248844	0.13077	-0.123041	0.013979	0.0282955	0.26292	0	-0.0720539	P39023	RPL3	60S ribosomal protein L3
-0.377144	-0.418943	-0.139841	-0.0314369	-0.127785	-0.0141373	0.041296	-0.0572014	0	0.0458145	P62888	RPL30	60S ribosomal protein L30
0.601267	0.601381	-0.17556	0.170286	-0.00791359	0.0950279	0.000535965	0.423929	0	0.0914269	P62899	RPL31	60S ribosomal protein L31
-0.145206	-0.0207291	-0.168718	-0.0310497	-0.180571	-0.0996151	0.0159187	0.0729542	0	0.0385113	P62910	RPL32	60S ribosomal protein L32
0.48177	0.451757	-0.409292	0.393372	-0.243158	-0.0968094	-0.131664	0.20484	0	-0.171652	P49207	RPL34	60S ribosomal protein L34
0.690019	0.137174	-0.386081	0.0969419	-0.130939	-0.000585556	-0.102039	0.36898	0	0.0402183	P42766	RPL35	60S ribosomal protein L35
0.557098	0.647184	-0.317385	0.212622	-0.078331	0.119524	0.0232449	0.415646	0	0.0674171	P18077	RPL35A	60S ribosomal protein L35a
0.221842	0.382118	-0.151939	0.00816345	-0.223629	0.0558796	0.0556469	0.337757	0	-0.0662556	Q9Y3U8	RPL36	60S ribosomal protein L36
0.111822	0.283966	-0.273928	-0.0227623	-0.149757	-0.0172996	-0.122263	0.0947514	0	-0.104351	P83881	RPL36A	60S ribosomal protein L36a
-0.14757	0.12767	-0.666765	0.138049	-0.521376	-0.336447	-0.462067	-0.0905905	0	-0.499995	Q969Q0	RPL36AL	60S ribosomal protein L36a-like
-0.604066	0.560122	-0.082818	-0.809624	-0.0266409	0.160883	0.440538	0.103526	0	0.450598	P61927	RPL37	60S ribosomal protein L37
0.818096	0.761829	-0.0983505	0.0787191	0.0200844	0.226994	0.2563	0.6999	0	0.171279	P61513	RPL37A	60S ribosomal protein L37a
-0.295111	0.0299854	-0.170275	-0.180925	-0.123087	0.019701	0.131319	0.0918407	0	0.0497894	P36578	RPL4	60S ribosomal protein L4
-0.173077	-0.147152	-0.317116	-0.14571	-0.364477	-0.0758228	-0.0823002	-0.0679894	0	0.0490932	P46777	RPL5	60S ribosomal protein L5
-0.374271	-0.116882	-0.251394	-0.0493984	-0.209581	-0.0597362	-0.0333843	-0.0214634	0	-0.0459843	Q02878	RPL6	60S ribosomal protein L6
-0.0563202	0.112482	-0.177101	0.107866	-0.0143242	0.0893612	-0.0358334	0.0209179	0	0.131866	P18124	RPL7	60S ribosomal protein L7
0.24497	0.430462	-0.338005	0.19562	-0.0595017	0.15992	-0.24432	0.193169	0	0.126999	P62424	RPL7A	60S ribosomal protein L7a
0.471634	0.586325	-0.397787	0.243521	-0.184809	-0.0107975	-0.159	0.382336	0	-0.140616	P62917	RPL8	60S ribosomal protein L8
-0.0147438	0.138874	-0.154963	0.115124	-0.0155926	-0.00739288	-0.074522	0.15996	0	0.0351429	P32969	RPL9	60S ribosomal protein L9
-0.214292	-0.424135	-0.0831652	-0.293165	-0.340601	-0.125708	-0.0651999	-0.0528746	0	-0.068284	P52209	PGD	6-phosphogluconate dehydrogenase, decarboxylating
-0.358378	-0.377474	0.0987911	-0.218609	-0.00290489	0.0266762	0.110229	-0.107759	0	0.137575	P11021	HSPA5	78 kDa glucose-regulated protein
-0.186846	-0.00320625	0.152803	-0.108262	0.0301399	0.019351	0.025506	0.0677395	0	-0.0843296	Q9UHI8	ADAMTS1	A disintegrin and metalloproteinase with thrombospondin motifs 1
0.0311127	-0.282251	0.148506	0.864759	0.47673	0.257166	0.28475	0.0375061	0	0.00901794	P68032	ACTC1;ACTG2;ACTA1;ACTA2	Actin, alpha cardiac muscle 1;Actin, gamma-enteric smooth muscle;Actin, alpha skeletal muscle;Actin, aortic smooth muscle
-0.280911	0.0896816	-0.026474	0.31209	0.187543	0.0718899	0.222643	-0.0690384	0	-0.0104723	P63267	ACTC1;ACTG2;ACTA1;ACTA2	Actin, alpha cardiac muscle 1;Actin, gamma-enteric smooth muscle;Actin, alpha skeletal muscle;Actin, aortic smooth muscle
0.0264931	-0.706596	0.40489	1.42464	1.11786	0.359722	0.353348	0.104076	0	-0.00115013	P60709	ACTB	Actin, cytoplasmic 1;Actin, cytoplasmic 1, N-terminally processed
0.201981	-0.481562	0.28194	1.17584	0.896658	0.229855	0.251118	0.0811176	0	-0.025341	P63261	ACTG1	Actin, cytoplasmic 2;Actin, cytoplasmic 2, N-terminally processed
-0.0421524	-0.392477	0.0623493	-0.251919	-0.223545	-0.0249748	0.0733757	0.0775242	0	0.0409699	P61160	ACTR2	Actin-related protein 2
-0.332599	-0.325513	-0.0414047	-0.427745	-0.334805	-0.166056	-0.0293064	-0.221095	0	0.153269	O15143	ARPC1B	Actin-related protein 2/3 complex subunit 1B
-0.478715	-0.251802	0.0101233	-0.438352	-0.289353	-0.193215	0.140177	-0.0962563	0	-0.0949297	O15145	ARPC3	Actin-related protein 2/3 complex subunit 3
-0.31434	-0.573269	-0.110797	-0.0987711	-0.158206	-0.152459	-0.150637	-0.165143	0	-0.132327	P59998	ARPC4	Actin-related protein 2/3 complex subunit 4
-0.265181	-0.168897	-0.0179577	-0.0854702	-0.161541	-0.112283	-0.087532	0.0358601	0	-0.099575	Q9BPX5	ARPC5L	Actin-related protein 2/3 complex subunit 5-like protein
-0.626242	-0.78285	-0.193088	-0.432091	-0.39044	-0.234587	-0.000394821	-0.193752	0	0.000699997	P61158	ACTR3	Actin-related protein 3
-0.169722	-0.334572	-0.0832691	0.083271	-0.226416	-0.110521	-0.154172	-0.27722	0	-0.0238686	P53999	SUB1	Activated RNA polymerase II transcriptional coactivator p15
-0.805256	-0.401466	-0.207073	-0.314497	0.000520706	-0.150085	-0.296857	-0.233711	0	-0.0959091	Q8N3C0	ASCC3	Activating signal cointegrator 1 complex subunit 3
-0.0413113	-0.237882	-0.115335	-0.0244722	-0.20958	-0.0699701	-0.0467262	-0.0636902	0	-0.0478067	Q9Y305	ACOT9	Acyl-coenzyme A thioesterase 9, mitochondrial
-0.12842	-0.0300474	-0.194947	-0.00446987	-0.106247	-0.0248613	-0.0823307	-0.0393381	0	-0.0320129	Q8N6G6	ADAMTSL1	ADAMTS-like protein 1
0.122362	0.189527	-0.0184898	-0.0518875	-0.0340385	0.0690212	-0.0706863	0.0984268	0	-0.00904655	Q6UY14	ADAMTSL4	ADAMTS-like protein 4
-0.320684	-0.0293636	0.123557	-0.0500021	-0.00272274	-0.0819893	-0.136203	-0.0181236	0	-0.105025	P07741	APRT	Adenine phosphoribosyltransferase
0.58137	0.386077	-0.135222	0.546876	-0.00195503	-0.0696344	-0.283927	0.091198	0	-0.257106	Q8TB61	SLC35B2	Adenosine 3-phospho 5-phosphosulfate transporter 1
-0.457929	-0.309408	-0.0650978	-0.354293	-0.250582	-0.0958071	-0.0805998	-0.108982	0	-0.0569515	Q9Y6K8	AK5	Adenylate kinase isoenzyme 5
-0.129169	-0.531447	0.124913	0.0903082	0.2384	0.384171	0.190148	0.0950394	0	0.0840349	P30566	ADSL	Adenylosuccinate lyase
-0.129992	-0.270307	0.0440674	-0.196268	0.0574045	0.107092	0.127153	0.183264	0	0.257631	Q01518	CAP1	Adenylyl cyclase-associated protein 1
0.620665	0.412773	-0.0134401	0.492958	0.291786	0.0278521	0.258883	0.15047	0	0.0339737	Q8IUX7	AEBP1	Adipocyte enhancer-binding protein 1
0.116778	0.0208578	-0.115912	0.298954	-0.115633	0.0652885	-0.272478	-0.11764	0	-0.156194	Q9HDC9	APMAP	Adipocyte plasma membrane-associated protein
0.325522	0.344448	0.286762	0.313005	0.412092	0.195028	-0.00558853	0.0528317	0	0.208717	P05141	SLC25A5	ADP/ATP translocase 2;ADP/ATP translocase 2, N-terminally processed
0.218594	0.384213	0.210005	0.327825	0.319485	0.0738068	-0.0662498	-0.0174026	0	-0.00211334	P12236	SLC25A6;SLC25A4	ADP/ATP translocase 3;ADP/ATP translocase 3, N-terminally processed;ADP/ATP translocase 1
0.225715	-0.141224	-0.0925903	0.0402632	0.0462055	0.00808907	-0.0334549	-0.154402	0	-0.198344	Q10588	BST1	ADP-ribosyl cyclase/cyclic ADP-ribose hydrolase 2
-0.0157614	-0.237725	0.062397	-0.0784521	-0.0809212	-0.00609493	-0.00166511	-0.0832205	0	0.00658989	P18085	ARF4;ARF5;ARF1;ARF3	ADP-ribosylation factor 4;ADP-ribosylation factor 5;ADP-ribosylation factor 1;ADP-ribosylation factor 3
0.155329	-0.211111	0.122479	-0.125851	0.0113258	0.07654	0.173744	0.154718	0	0.177765	P84077	ARF4;ARF5;ARF1;ARF3	ADP-ribosylation factor 4;ADP-ribosylation factor 5;ADP-ribosylation factor 1;ADP-ribosylation factor 3
-0.438792	-0.0963774	-0.0543051	-0.0462093	-0.00317383	0.0985794	-0.292138	-0.0314941	0	0.262602	P62330	ARF6	ADP-ribosylation factor 6
0.0210352	-0.158292	-0.0228787	-0.0918379	-0.197751	-0.196488	-0.000993729	0.0593529	0	-0.134167	P36404	ARL2	ADP-ribosylation factor-like protein 2
0.153128	0.00604439	-0.0848007	0.244872	-0.0601616	0.00275612	-0.172237	-0.0139923	0	-0.0371542	Q9NVJ2	ARL8B;ARL8A	ADP-ribosylation factor-like protein 8B;ADP-ribosylation factor-like protein 8A
0.249073	0.801217	0.0236187	-0.281488	0.259867	-0.0122127	0.0678911	0.341927	0	0.167208	Q9Y4W6	AFG3L2	AFG3-like protein 2
-0.221365	-0.178186	-0.00107193	-0.0808735	-0.130384	-0.134252	0.224251	-0.0279846	0	0.0391025	O00468	AGRN	Agrin;Agrin N-terminal 110 kDa subunit;Agrin C-terminal 110 kDa subunit;Agrin C-terminal 90 kDa fragment;Agrin C-terminal 22 kDa fragment
0.121427	-0.161405	0.0777779	-0.178118	-0.120522	-0.00279903	0.065918	0.09935	0	0.076952	P49588	AARS	Alanine--tRNA ligase, cytoplasmic
-0.0765171	-0.125517	0.0571108	-0.24966	-0.0929823	0.0464802	0.229343	0.177732	0	0.0753746	P30837	ALDH1B1	Aldehyde dehydrogenase X, mitochondrial
0.197271	0.0306969	0.036911	-0.0518093	-0.156017	-0.0101128	0.0505648	0.133345	0	-0.058217	P05091	ALDH2	Aldehyde dehydrogenase, mitochondrial
-0.171704	-0.148271	-0.153978	-0.127621	-0.250201	-0.215704	-0.277338	-0.0836983	0	-0.0735884	Q04828	AKR1C1;AKR1C3;AKR1C4;AKR1C2	Aldo-keto reductase family 1 member C1;Aldo-keto reductase family 1 member C3;Aldo-keto reductase family 1 member C4;Aldo-keto reductase family 1 member C2
0.00948906	-0.0976858	0.12342	0.0764208	0.0799341	0.145709	0.41567	0.121393	0	0.201739	P15121	AKR1B1	Aldose reductase
-0.301148	-0.321573	0.0859795	0.0731278	0.127026	0.0878544	0.114628	-0.0979385	0	0.0245609	P12814	ACTN1	Alpha-actinin-1
-0.120045	-0.31295	0.0840168	-0.128427	-0.00263786	0.0418796	0.0634556	-0.0237446	0	0.071682	O43707	ACTN4	Alpha-actinin-4
-0.174836	-0.0321055	-0.00305367	-0.163008	-0.0898752	-0.0315971	-0.0730381	-0.0955772	0	-0.0281973	P61163	ACTR1A	Alpha-centractin
-0.253321	-0.381399	0.186358	-0.287495	-0.0111637	-0.079319	0.0415707	-0.0398025	0	0.0244713	P06733	ENO1	Alpha-enolase
-0.324817	-0.152443	0.0244331	-0.16851	-0.207523	0.0144787	-0.0349235	-0.0457172	0	0.0629501	Q12904	AIMP1	Aminoacyl tRNA synthase complex-interacting multifunctional protein 1;Endothelial monocyte-activating polypeptide 2
-0.613277	-0.288794	-0.174799	0.0365439	-0.302945	-0.17691	-0.20888	-0.148826	0	-0.272676	Q13155	AIMP2	Aminoacyl tRNA synthase complex-interacting multifunctional protein 2
0.802931	0.091795	0.0705357	-0.0177651	0.116415	0.228992	0.136745	-0.125696	0	-0.0446415	P15144	ANPEP	Aminopeptidase N
-1.42665	-0.354533	0.0646248	0.843953	0.660329	-0.525427	-0.852828	-1.43527	0	-0.132169	P05067	APP	Amyloid beta A4 protein;N-APP;Soluble APP-alpha;Soluble APP-beta;C99;Beta-amyloid protein 42;Beta-amyloid protein 40;C83;P3(42);P3(40);C80;Gamma-secretase C-terminal fragment 59;Gamma-secretase C-terminal fragment 57;Gamma-secretase C-terminal fragment 50;C31
0.270715	-0.0297709	0.132431	-0.0390682	0.0476017	0.0795689	0.163926	0.18515	0	0.118627	Q9UKU9	ANGPTL2	Angiopoietin-related protein 2
-0.913412	-0.47558	0.0310135	-0.258467	-0.00640106	0.0708561	0.163366	-0.142681	0	0.0769253	Q9P0K7	RAI14	Ankycorbin
-0.632234	-0.476523	0.0517702	-0.36582	-0.0469751	-0.250349	-0.227518	-0.0487528	0	-0.072341	P04083	ANXA1	Annexin A1
0.000709534	-0.306608	-0.0707302	-0.142656	0.00968361	-0.0707493	-0.0792255	-0.205399	0	0.0637512	P07355	ANXA2;ANXA2P2	Annexin A2;Putative annexin A2-like protein
-0.781601	-0.61136	-0.0683651	-0.360043	-0.0300636	-0.184877	-0.275028	-0.306141	0	-0.0327778	P08758	ANXA5	Annexin A5
-0.407265	-0.591999	-0.11104	-0.260775	-0.159271	-0.303488	-0.255274	-0.232031	0	-0.129333	P08133	ANXA6	Annexin A6
-0.161182	-0.241147	0.0180607	-0.0691557	-0.155628	0.0147715	0.0168838	-0.0795908	0	-0.206676	O95782	AP2A1	AP-2 complex subunit alpha-1
0.0592909	0.0109587	0.293098	-0.0228538	0.16182	0.388054	0.292578	-0.0455189	0	0.00694847	P63010	AP2B1;AP1B1	AP-2 complex subunit beta;AP-1 complex subunit beta-1
-0.418329	-0.302505	-0.210354	-0.181821	-0.194046	-0.0383711	-0.0703516	-0.119857	0	0.111412	Q96CW1	AP2M1	AP-2 complex subunit mu
-0.166941	-0.309447	-0.0710611	-0.0402708	-0.165138	-0.0492191	0.0172138	-0.0480022	0	0.0560236	O00203	AP3B1	AP-3 complex subunit beta-1
-0.295469	-0.2522	-0.357334	-0.0956059	-0.493359	-0.2141	-0.196174	-0.071908	0	-0.229219	O14617	AP3D1	AP-3 complex subunit delta-1
-0.76592	-0.489735	-0.106545	-0.287566	-0.195942	-0.0353565	-0.161116	-0.38423	0	0.128415	O95831	AIFM1	Apoptosis-inducing factor 1, mitochondrial
-0.238825	-0.336515	-0.0501003	0.10573	-0.153236	-0.0533752	-0.0744228	-0.0805321	0	-0.0730343	P54136	RARS	Arginine--tRNA ligase, cytoplasmic
-0.916246	2.18909	0.588752	0.901473	0.98884	0.0338163	-0.251934	-0.762896	0	0.305177	Q96C12	ARMC5	Armadillo repeat-containing protein 5
-0.306295	-0.439077	-0.144251	-0.25799	-0.446161	-0.0578995	-0.100536	-0.103765	0	-0.0167866	O43776	NARS	Asparagine--tRNA ligase, cytoplasmic
-0.441202	-0.393515	-0.0828438	-0.191221	-0.173956	-0.0716209	-0.123795	-0.177259	0	-0.0700111	P14868	DARS	Aspartate--tRNA ligase, cytoplasmic
-0.188665	-0.157988	-0.0951843	0.066124	-0.053566	-0.0342331	-0.0018692	-0.0741348	0	-0.0526943	Q12797	ASPH	Aspartyl/asparaginyl beta-hydroxylase
-0.188832	-0.253521	-0.12619	-0.132462	-0.405496	-0.197497	-0.302134	-0.26854	0	-0.236309	Q6DD88	ATL3	Atlastin-3
0.209421	0.706729	-0.053237	-0.0434656	0.129534	-0.082263	-0.146178	-0.220171	0	-0.151252	P24539	ATP5F1	ATP synthase F(0) complex subunit B1, mitochondrial
0.48324	1.16381	0.397577	-0.0314055	0.581175	0.39616	0.226006	0.231089	0	0.563541	P03928	MT-ATP8	ATP synthase protein 8
0.696484	0.581167	0.242149	0.477402	0.383375	0.186115	0.00416565	0.167293	0	0.092803	P00846	MT-ATP6	ATP synthase subunit a
-0.0953541	0.112949	0.274584	-0.026638	0.158581	0.168123	0.161688	0.0597019	0	0.146204	P25705	ATP5A1	ATP synthase subunit alpha, mitochondrial
0.34148	0.386141	0.413868	0.185751	0.349962	0.208374	0.201645	0.145513	0	0.0512257	P06576	ATP5B	ATP synthase subunit beta, mitochondrial
-0.208678	0.369511	0.478624	0.382854	0.568199	0.157587	-0.0173855	0.0220737	0	0.0580044	O75947	ATP5H	ATP synthase subunit d, mitochondrial
0.125876	0.372912	0.288035	0.0630341	0.304391	0.0566378	0.0335817	0.103619	0	0.0310335	P56385	ATP5I	ATP synthase subunit e, mitochondrial
-0.031765	0.234966	0.139758	0.191832	0.32867	0.137262	0.16364	0.113159	0	0.117687	P56134	ATP5J2	ATP synthase subunit f, mitochondrial
-0.140061	0.508646	0.20857	0.244703	0.45683	0.137608	-0.0190535	0.0116835	0	0.0909462	O75964	ATP5L	ATP synthase subunit g, mitochondrial
-0.178876	0.326221	0.0608273	0.0486479	0.194866	0.0707436	0.117534	0.190293	0	0.189362	P36542	ATP5C1	ATP synthase subunit gamma, mitochondrial
-0.580488	0.165773	0.259478	-0.203005	0.136612	0.101866	0.188724	0.12216	0	0.131216	P48047	ATP5O	ATP synthase subunit O, mitochondrial
-0.465342	1.54904	0.925655	0.180695	0.994369	0.246712	0.132989	0.315954	0	0.0867729	P18859	ATP5J	ATP synthase-coupling factor 6, mitochondrial
-0.409391	-0.0561581	0.0254116	0.00723076	0.128485	-0.00284195	-0.0708752	-0.153479	0	0.0363617	Q9NVI7	ATAD3A	ATPase family AAA domain-containing protein 3A
-0.944034	-0.165193	-0.0217667	0.17912	-0.0012188	-0.271535	-0.500028	-0.375524	0	-0.183715	Q5T9A4	ATAD3B	ATPase family AAA domain-containing protein 3B
-0.129162	-0.0517902	-0.0605059	0.28017	0.0298586	0.0429497	-0.198686	-0.186151	0	-0.0799284	P28288	ABCD3	ATP-binding cassette sub-family D member 3
-0.377457	-0.538511	-0.078619	-0.298243	-0.365173	-0.240848	-0.0798721	-0.154699	0	-0.0906696	P53396	ACLY	ATP-citrate synthase
-0.116548	-0.137913	-0.164683	0.0842838	-0.227059	-0.143853	-0.151689	-0.104495	0	-0.172179	P17858	PFKL	ATP-dependent 6-phosphofructokinase, liver type
0.0103321	-0.270842	0.18263	0.0473385	0.0418835	0.0132685	-0.11024	0.0206518	0	0.0413151	P08237	PFKM	ATP-dependent 6-phosphofructokinase, muscle type
-0.107119	-0.221272	0.0507431	-0.115837	-0.00531578	-0.0075264	0.0496788	0.0404854	0	0.0864696	Q01813	PFKP	ATP-dependent 6-phosphofructokinase, platelet type
-0.527718	-0.228748	-0.154051	-0.232664	-0.279339	-0.0222988	-0.0130634	-0.113653	0	-0.00765991	Q08211	DHX9	ATP-dependent RNA helicase A
-0.488226	-0.240974	-0.041954	-0.180567	-0.248868	-0.13428	0.12705	-0.00670052	0	-0.0241795	Q92499	DDX1	ATP-dependent RNA helicase DDX1
0.0326662	0.176354	-0.219491	0.179197	0.0331726	0.0670834	-0.121923	0.0555573	0	-0.0301399	Q9NVP1	DDX18	ATP-dependent RNA helicase DDX18
-0.402783	-0.229228	-0.132952	0.0239191	-0.191794	-0.133657	-0.181632	-0.192444	0	-0.150383	O00148	DDX39A;DDX39B	ATP-dependent RNA helicase DDX39A;Spliceosome RNA helicase DDX39B
-0.287506	-0.0620613	-0.0613346	-0.218592	-0.196102	-0.0383606	0.0763378	0.0168877	0	0.0265217	O00571	DDX3X	ATP-dependent RNA helicase DDX3X
-0.342564	-0.264462	-0.278185	-0.126923	-0.0966768	-0.0201483	-0.0771895	-0.104757	0	0.0263834	Q9BQ39	DDX50	ATP-dependent RNA helicase DDX50
-0.693955	0.0167255	-0.185644	-0.292444	-0.0661697	0.443403	0.181735	-0.0916958	0	0.462585	O95816	BAG2	BAG family molecular chaperone regulator 2
0.201277	-0.151206	-0.0331202	0.108862	-0.0199232	-0.0426111	-0.103189	0.0383625	0	-0.0754719	O43491	EPB41L2;EPB41;EPB41L3	Band 4.1-like protein 2;Protein 4.1;Band 4.1-like protein 3;Band 4.1-like protein 3, N-terminally processed
0.790255	0.584513	-0.208838	0.581553	-0.11282	0.219643	-0.57933	0.571135	0	-0.205807	O75531	BANF1	Barrier-to-autointegration factor;Barrier-to-autointegration factor, N-terminally processed
-0.0555897	-0.112045	0.226603	-0.0435181	0.023201	0.0933876	0.249821	0.110578	0	0.0705891	P98160	HSPG2	Basement membrane-specific heparan sulfate proteoglycan core protein;Endorepellin;LG3 peptide
0.716186	0.704021	0.150889	0.22566	0.453732	-0.0580435	-0.235473	-0.14459	0	-0.219508	P35613	BSG	Basigin
1.73973	1.08485	0.606207	0.939081	0.926926	0.318029	-0.155798	0.170614	0	-0.109542	P51572	BCAP31	B-cell receptor-associated protein 31
0.174358	0.210635	-0.153173	-0.0683975	-0.0887804	-0.0174503	-0.164455	0.0449686	0	-0.138249	Q96LW7	C9orf89	Bcl10-interacting CARD protein
-0.910507	-0.638742	-0.539887	-0.562342	-0.616332	-0.570013	-0.497595	-0.587357	0	-0.616556	Q13425	SNTB2	Beta-2-syntrophin
0.0107098	-0.0397844	0.0163135	-0.2156	-0.0430889	-0.0259867	-0.0235796	0.0529756	0	0.0235739	P42025	ACTR1B	Beta-centractin
-0.306905	-0.0527801	0.011467	-0.151459	-0.0923014	0.0754929	0.208319	0.0727739	0	0.114898	P16278	GLB1	Beta-galactosidase
-0.52049	-0.336388	-0.0918598	-0.285445	-0.326732	-0.0926142	0.0138321	-0.106804	0	-0.129872	O95340	PAPSS2;PAPSS1	Bifunctional 3-phosphoadenosine 5-phosphosulfate synthase 2;Sulfate adenylyltransferase;Adenylyl-sulfate kinase;Bifunctional 3-phosphoadenosine 5-phosphosulfate synthase 1;Sulfate adenylyltransferase;Adenylyl-sulfate kinase
-0.310537	-0.280273	-0.108595	-0.184757	-0.299091	-0.0838232	0.0518284	-0.0376129	0	-0.0961962	O43252	PAPSS2;PAPSS1	Bifunctional 3-phosphoadenosine 5-phosphosulfate synthase 2;Sulfate adenylyltransferase;Adenylyl-sulfate kinase;Bifunctional 3-phosphoadenosine 5-phosphosulfate synthase 1;Sulfate adenylyltransferase;Adenylyl-sulfate kinase
-0.357855	-0.311584	0.0455894	-0.308424	-0.157661	-0.000900269	0.033247	0.00124168	0	0.026844	P07814	EPRS	Bifunctional glutamate/proline--tRNA ligase;Glutamate--tRNA ligase;Proline--tRNA ligase
-0.243645	-0.0226965	0.0160665	-0.113384	0.0663261	-0.016264	0.0013876	0.0298643	0	0.159629	P31939	ATIC	Bifunctional purine biosynthesis protein PURH;Phosphoribosylaminoimidazolecarboxamide formyltransferase;IMP cyclohydrolase
-0.585083	-0.0967464	0.289238	0.115496	0.056015	0.184872	0.614407	0.192886	0	0.0892735	P21810	BGN	Biglycan
0.244558	-0.105584	0.0915556	0.0777788	0.0504198	-0.0214882	0.300594	0.00705242	0	0.0258942	P13497	BMP1;TLL2	Bone morphogenetic protein 1;Tolloid-like protein 2
0.251633	-0.741302	-0.00582695	0.150536	0.204178	0.224848	-0.20825	-0.530737	0	-0.0822067	P80723	BASP1	Brain acid soluble protein 1
-0.341577	-0.419397	-0.112062	-0.377405	-0.387116	-0.114391	-0.113495	-0.0603199	0	-0.106838	P11586	MTHFD1	C-1-tetrahydrofolate synthase, cytoplasmic;Methylenetetrahydrofolate dehydrogenase;Methenyltetrahydrofolate cyclohydrolase;Formyltetrahydrofolate synthetase;C-1-tetrahydrofolate synthase, cytoplasmic, N-terminally processed
-0.390731	-0.387796	-0.289511	-0.553448	-0.450525	-0.288853	-0.180572	-0.28151	0	-0.345425	P27708	CAD	CAD protein;Glutamine-dependent carbamoyl-phosphate synthase;Aspartate carbamoyltransferase;Dihydroorotase
0.573446	-0.105825	0.105089	-0.206278	-0.111965	0.20182	0.338585	-0.0748062	0	-0.111855	P55290	CDH13	Cadherin-13
0.716403	0.279775	-0.0212603	0.461206	0.0372591	0.0712767	-0.209654	0.030818	0	-0.115786	Q8NE86	MCU	Calcium uniporter protein, mitochondrial
-0.454334	-0.354961	0.00582504	-0.400303	-0.150206	0.0563393	0.0477924	0.0581684	0	0.140286	Q13557	CAMK2D	Calcium/calmodulin-dependent protein kinase type II subunit delta
0.518575	0.44435	0.191772	0.136024	0.328569	0.0732794	0.00750828	0.0769978	0	0.0772924	O75746	SLC25A12	Calcium-binding mitochondrial carrier protein Aralar1
0.443844	0.357925	0.184912	0.154945	0.3075	0.0759172	-0.000865936	0.0360823	0	0.0335226	Q9UJS0	SLC25A13	Calcium-binding mitochondrial carrier protein Aralar2
0.180839	0.263344	0.0890646	0.0859242	0.212097	0.0491323	-0.0546884	-0.0996542	0	-0.0529499	Q6NUK1	SLC25A24	Calcium-binding mitochondrial carrier protein SCaMC-1
0.650679	0.465223	0.0784798	0.227438	0.163313	0.0184269	-0.230423	-0.0122967	0	-0.106968	P27824	CANX	Calnexin
-0.959248	-0.486674	-0.0210009	-0.14489	-0.273004	-0.26429	-0.131753	-0.0916576	0	-0.0678415	P04632	CAPNS1	Calpain small subunit 1
-0.126277	-0.163093	0.00340271	-0.280805	-0.116133	0.059042	0.0235176	0.0748482	0	0.1066	P07384	CAPN1	Calpain-1 catalytic subunit
-0.446888	-0.642042	-0.143089	-0.304348	-0.347588	-0.0475197	-0.115892	-0.156458	0	-0.0609665	P17655	CAPN2	Calpain-2 catalytic subunit
0.0868607	-0.0794659	-0.130644	0.0279245	-0.0832577	-0.192591	-0.20047	-0.125153	0	-0.100158	O15484	CAPN5	Calpain-5
-0.564028	-0.486441	0.0753517	-0.350262	0.054245	-0.115059	-0.0976353	-0.221188	0	0.0697537	P27797	CALR	Calreticulin
-0.621333	-0.626876	-0.0151892	-0.0413837	0.00233269	-0.13501	-0.104996	-0.276784	0	0.00184822	O43852	CALU	Calumenin
-0.0349522	-0.197114	-0.0100842	0.0552616	-0.0879049	-0.174307	-0.0684776	0.00990105	0	-0.0733833	P10644	PRKAR1A	cAMP-dependent protein kinase type I-alpha regulatory subunit;cAMP-dependent protein kinase type I-alpha regulatory subunit, N-terminally processed
0.517632	0.0462418	0.0328388	-0.171381	-0.0284109	-0.0344877	0.111422	0.201307	0	-0.110203	P13861	PRKAR2A	cAMP-dependent protein kinase type II-alpha regulatory subunit
-0.466349	0.0128574	0.025177	-0.0234775	-0.128309	-0.0856113	-0.00717259	-0.16634	0	-0.0466175	Q66K79	CPZ	Carboxypeptidase Z
0.0568638	0.293619	0.0119858	-0.171831	-0.0734863	0.0392742	-0.0297651	0.0723782	0	0.0620079	P50416	CPT1A	Carnitine O-palmitoyltransferase 1, liver isoform
-0.797425	-0.471641	-0.12232	-0.147501	-0.191378	-0.13467	0.0209961	-0.195137	0	-0.131825	O75718	CRTAP	Cartilage-associated protein
-0.188808	-0.349216	-0.0299234	-0.160281	-0.0337181	-0.00856209	-0.0636015	-0.0433044	0	0.0391579	P19784	CSNK2A2	Casein kinase II subunit alpha
-0.48547	-0.765987	-0.0682545	-0.32626	-0.127346	-0.0765095	-0.107685	-0.114183	0	-0.158977	P68400	CSNK2A1;CSNK2A3	Casein kinase II subunit alpha;Casein kinase II subunit alpha 3
-0.510715	-0.0833616	0.158048	0.0444097	0.0967722	0.140238	0.192291	0.106455	0	0.0956678	P67870	CSNK2B	Casein kinase II subunit beta
-0.153656	-0.470063	-0.206593	-0.162693	-0.290178	-0.193169	-0.16193	-0.207592	0	-0.230165	P21964	COMT	Catechol O-methyltransferase
0.158776	-0.00010109	-0.0243349	-0.0938053	-0.052207	-0.108561	0.0497312	0.0316954	0	-0.106858	P35222	CTNNB1;JUP	Catenin beta-1;Junction plakoglobin
0.158776	-0.00010109	-0.0243349	-0.0938053	-0.052207	-0.108561	0.0497312	0.0316954	0	-0.106858	P14923	CTNNB1;JUP	Catenin beta-1;Junction plakoglobin
-0.114492	-0.0681095	-0.0391216	-0.0582943	-0.00931168	0.0172176	0.0772705	0.0376873	0	0.0287304	O60716	CTNND1	Catenin delta-1
-0.579865	-0.468666	0.0170288	-0.22056	-0.296658	0.0173016	0.08255	-0.0547371	0	0.087925	P07858	CTSB	Cathepsin B;Cathepsin B light chain;Cathepsin B heavy chain
-1.00157	-0.715492	-0.108786	0.0461712	-0.208584	-0.0790024	-0.146431	-0.324139	0	-0.00864029	P43235	CTSK	Cathepsin K
0.615715	-0.0143566	-0.0670719	0.510097	0.342415	0.227907	-0.200575	-0.054039	0	-0.0219212	Q03135	CAV1	Caveolin-1
-0.226684	-0.142895	0.0352316	-0.142231	-0.176159	0.149184	-0.0237856	-0.0303297	0	-0.0168295	P17676	CEBPB	CCAAT/enhancer-binding protein beta
-0.193513	-0.219845	0.207115	0.0242138	-0.0606995	0.163666	0.0533771	-0.281624	0	-0.314198	Q6YHK3	CD109	CD109 antigen
0.952824	0.573269	0.298891	0.166481	0.214916	0.218676	0.0662842	0.0770493	0	0.0344238	P16070	CD44	CD44 antigen
0.59284	0.236433	0.167416	-0.0248356	0.0684471	0.190226	0.0502491	-0.0139332	0	-0.110359	P13987	CD59	CD59 glycoprotein
0.682754	0.0206385	0.200807	0.208999	0.231375	0.264743	-0.0200329	0.021347	0	0.0598202	P60033	CD81	CD81 antigen
0.811661	0.525053	0.23334	0.311339	0.455522	0.199992	-0.0486546	-0.00752258	0	0.0722723	P60953	CDC42	Cell division control protein 42 homolog
0.00545883	-0.0330048	0.137825	0.108736	0.0995636	0.0619164	0.175869	0.0916042	0	0.00629807	Q8WUJ3	CEMIP	Cell migration-inducing and hyaluronan-binding protein
-0.34899	0.138653	-0.0484333	0.0966835	-0.0128899	0.130507	0.112946	0.0728569	0	-0.0248547	Q7Z7K6	CENPV	Centromere protein V
-0.0273476	-0.195716	-0.114146	-0.201976	-0.147466	-0.0303669	0.0814676	-0.0421066	0	0.138676	O76074	PDE5A	cGMP-specific 3,5-cyclic phosphodiesterase
0.515419	0.541814	-0.180473	0.0529738	-0.231272	-0.187473	-0.405375	0.102777	0	-0.260512	Q9BY43	CHMP4A	Charged multivesicular body protein 4a
0.12261	-0.416304	0.0365143	-0.136681	-0.0850105	-0.149162	-0.084919	-0.0261841	0	-0.0230637	O00299	CLIC1	Chloride intracellular channel protein 1
0.168863	-0.184163	-0.0230074	0.0622149	-0.0958958	0.0230904	-0.0200748	0.0174227	0	-0.105213	Q6UVK1	CSPG4	Chondroitin sulfate proteoglycan 4
1.07909	1.156	-0.120523	0.142951	0.206628	0.264408	-0.0570068	0.666571	0	0.295135	Q9Y3Y2	CHTOP	Chromatin target of PRMT1 protein
-0.100755	-0.50147	0.0754528	-0.170016	-0.14748	0.104063	-0.0923691	-0.133667	0	0.00853443	Q13185	CBX3	Chromobox protein homolog 3
-0.0417185	-0.173651	-0.168201	-0.117832	-0.0929089	0.0491581	0.104759	-0.235885	0	-0.0739727	Q14839	CHD4;CHD5;CHD3	Chromodomain-helicase-DNA-binding protein 4;Chromodomain-helicase-DNA-binding protein 5;Chromodomain-helicase-DNA-binding protein 3
-0.157821	0.0562649	-0.211137	-0.297231	-0.354732	-0.10797	0.0750751	0.00274467	0	-0.175792	O75390	CS	Citrate synthase, mitochondrial
-0.127613	-0.262272	-0.0692997	-0.174452	-0.164776	-0.130522	-0.0971527	-0.153557	0	-0.0961857	Q00610	CLTC	Clathrin heavy chain 1
-0.388597	-0.320071	-0.108551	-0.0990953	-0.28631	-0.27729	-0.343821	-0.303638	0	-0.387665	P09496	CLTA	Clathrin light chain A
-0.653561	-0.41987	0.150963	-0.112005	-0.00598335	0.0404854	-0.00340462	-0.0187168	0	0.0945759	P10909	CLU	Clusterin;Clusterin beta chain;Clusterin alpha chain
0.0594244	-0.523712	0.256838	-0.157628	0.111894	0.0868511	0.201956	0.232081	0	0.0057106	Q14019	COTL1	Coactosin-like protein
-0.187921	-0.376449	-0.132384	-0.116402	-0.071187	0.0194111	-0.183491	-0.134395	0	-0.0948982	P00488	F13A1	Coagulation factor XIII A chain
-0.503075	-0.464413	-0.180473	-0.421898	-0.489605	-0.203276	0.00333977	-0.090992	0	-0.0373516	P53621	COPA	Coatomer subunit alpha;Xenin;Proxenin
-0.780773	-0.446152	-0.183756	-0.417568	-0.286449	-0.164181	-0.0140858	-0.234177	0	-0.0803127	P35606	COPB2	Coatomer subunit beta
-0.178076	-0.25344	-0.183736	-0.225575	-0.312337	-0.0305796	-0.0444403	-0.126155	0	-0.0827398	P53618	COPB1	Coatomer subunit beta
-0.252578	-0.0925293	-0.028801	-0.223608	-0.0555258	0.0149155	0.182786	0.0233784	0	0.197873	P48444	ARCN1	Coatomer subunit delta
-0.438123	-0.0888224	0.0574417	-0.371817	-0.0968294	0.0512905	0.271534	0.096468	0	0.0842829	O14579	COPE	Coatomer subunit epsilon
-0.274336	-0.174355	-0.113266	-0.331191	-0.361028	-0.158024	-0.0614052	-0.104054	0	-0.0644131	Q9Y678	COPG1	Coatomer subunit gamma-1
-0.413389	-0.467754	0.108414	-0.566256	-0.233946	-0.136789	0.0127144	-0.125551	0	0.0421486	P23528	CFL1	Cofilin-1
1.17297	0.55739	-0.152817	0.981773	-0.0362301	0.064352	-0.405409	0.401476	0	-0.117338	P02452	COL1A1	Collagen alpha-1(I) chain
1.29599	0.950272	-0.434209	0.764997	0.106051	0.362239	-0.710262	0.621559	0	-0.25464	P02458	COL2A1	Collagen alpha-1(II) chain;Collagen alpha-1(II) chain;Chondrocalcin
0.176763	0.0585117	-0.0389729	0.174461	-0.233364	-0.239735	0.0280132	-0.0460796	0	-0.0309887	P02461	COL3A1	Collagen alpha-1(III) chain
0.94379	0.769161	-0.0142632	0.607695	0.0468884	0.112112	0.0591354	0.516369	0	0.079834	P02462	COL4A1	Collagen alpha-1(IV) chain;Arresten
0.934101	0.683691	-0.0835209	0.576788	0.000844955	0.155321	-0.0770283	0.421751	0	-0.0177326	P20908	COL5A1	Collagen alpha-1(V) chain
1.12671	0.686073	0.109278	0.543711	0.0602913	0.205959	0.124721	0.570448	0	-0.0587425	P12109	COL6A1	Collagen alpha-1(VI) chain
0.208895	0.304891	-0.113741	0.39544	-0.0708656	-0.0358896	-0.124049	0.175674	0	-0.236788	P27658	COL8A1	Collagen alpha-1(VIII) chain;Vastatin
0.572075	0.37557	-0.198862	0.521616	-0.171393	0.0869112	-0.293804	0.250205	0	-0.0800037	P12107	COL11A1	Collagen alpha-1(XI) chain
1.13874	0.146992	0.319765	0.355793	0.235992	0.169973	0.377012	0.219631	0	0.173384	Q99715	COL12A1	Collagen alpha-1(XII) chain
-0.482946	-0.0791626	0.0970211	-0.0417481	0.0293674	0.17927	0.97624	0.0940094	0	0.0223942	P39059	COL15A1	Collagen alpha-1(XV) chain;Restin;Restin-2;Restin-3;Restin-4
0.512053	0.329758	0.207939	0.00416756	0.00889969	0.23658	0.0173187	0.328194	0	0.174805	Q07092	COL16A1	Collagen alpha-1(XVI) chain
-0.456934	-0.123848	0.124029	-0.11257	-0.0842342	-0.0111446	0.169813	-0.0438061	0	0.00172043	P39060	COL18A1	Collagen alpha-1(XVIII) chain;Endostatin
0.905218	0.433476	-0.12735	0.695543	-0.12278	0.0117893	-0.199068	0.308046	0	-0.0688477	P08123	COL1A2	Collagen alpha-2(I) chain
0.980682	0.672787	0.163851	0.526972	0.0517406	0.196335	0.263023	0.644812	0	0.101202	P08572	COL4A2	Collagen alpha-2(IV) chain;Canstatin
1.10177	0.716459	-0.100119	0.672146	-0.0715313	0.112183	-0.146362	0.431515	0	-0.154913	P05997	COL5A2	Collagen alpha-2(V) chain
1.02748	0.700207	0.10475	0.450628	0.0696869	0.264441	0.167259	0.528429	0	0.000577927	P12110	COL6A2	Collagen alpha-2(VI) chain
1.18842	0.73683	0.0486012	0.491939	0.152805	0.263336	0.0979462	0.556429	0	0.0369206	P12111	COL6A3	Collagen alpha-3(VI) chain
-0.211461	0.144903	0.223426	-0.252109	0.0588608	-0.14396	0.663493	0.189359	0	0.04319	Q96CG8	CTHRC1	Collagen triple helix repeat-containing protein 1
-0.000860214	0.105123	0.0527697	0.0189686	0.0455685	-0.0295906	-0.0598221	0.0373488	0	0.00964165	P78357	CNTNAP1	Contactin-associated protein 1
-0.0227289	-0.0204582	0.0780792	-0.181346	-0.0393057	-0.17818	-0.0631647	0.157497	0	0.0382795	Q99829	CPNE1	Copine-1
0.522003	0.269001	-0.0882149	0.276377	-0.0341606	0.13645	-0.0888233	0.167172	0	-0.0141449	O75367	H2AFY	Core histone macro-H2A.1
0.415844	0.404457	0.0124588	0.156138	0.0946846	0.232397	0.112448	0.160492	0	0.0802345	Q9P0M6	H2AFY2	Core histone macro-H2A.2
-0.0455866	-0.201341	-0.0167818	-0.139883	-0.197556	-0.141303	-0.041213	-0.0102711	0	-0.121068	Q9ULV4	CORO1C;CORO6	Coronin-1C;Coronin-6
-0.137861	-0.149425	0.016264	0.257244	0.355076	0.085784	-0.0251436	0.0160484	0	-0.00149536	Q9UQ03	CORO2B	Coronin-2B
-0.308493	-0.504723	-0.0660725	-0.218231	-0.221153	-0.327062	-0.244807	-0.123944	0	-0.15156	P12277	CKB	Creatine kinase B-type
0.195374	0.320333	0.0983038	-0.26512	-0.0886316	0.0999146	0.0720043	0.166104	0	0.140671	Q00535	CDK5;CDK1;CDK2;CDK4;CDK3;CDK6;CDK9;CDK15;CDK14;CDK18;CDK16;CDK17;CDK12;CDK13	Cyclin-dependent-like kinase 5;Cyclin-dependent kinase 1;Cyclin-dependent kinase 2;Cyclin-dependent kinase 4;Cyclin-dependent kinase 3;Cyclin-dependent kinase 6;Cyclin-dependent kinase 9;Cyclin-dependent kinase 15;Cyclin-dependent kinase 14;Cyclin-dependent kinase 18;Cyclin-dependent kinase 16;Cyclin-dependent kinase 17;Cyclin-dependent kinase 12;Cyclin-dependent kinase 13
0.069294	0.242616	-0.00250053	-0.204757	-0.131802	-0.174144	-0.017643	0.048439	0	-0.00688458	P04080	CSTB	Cystatin-B
-1.00897	-0.965774	-0.112176	0.0135117	-0.325474	-0.255791	-0.273058	-0.418293	0	-0.220387	P21291	CSRP1	Cysteine and glycine-rich protein 1
-0.185734	-0.186359	-0.195241	0.662514	-0.191272	-0.122401	-0.220694	-0.416565	0	-0.243611	Q16527	CSRP2	Cysteine and glycine-rich protein 2
-0.536328	-0.496583	-0.0711813	-0.502642	-0.534786	-0.289505	0.0397253	-0.0747433	0	-0.0675268	P49589	CARS	Cysteine--tRNA ligase, cytoplasmic
0.230025	0.829753	0.140318	0.385267	0.179342	0.0728102	-0.225822	0.129075	0	-0.0581036	O43169	CYB5B	Cytochrome b5 type B
0.29923	-0.0571327	0.285068	0.0392513	0.140481	0.170746	0.201362	0.107553	0	-0.0420589	P31930	UQCRC1	Cytochrome b-c1 complex subunit 1, mitochondrial
-0.300478	-0.118313	0.113546	-0.110476	0.00244713	0.140478	0.199997	0.130301	0	0.164885	P22695	UQCRC2	Cytochrome b-c1 complex subunit 2, mitochondrial
0.471315	0.250135	0.2516	0.333411	0.540494	0.111462	-0.175862	-0.0241242	0	-0.147699	P07919	UQCRH	Cytochrome b-c1 complex subunit 6, mitochondrial
-0.134575	0.430757	-0.235847	0.295168	0.0731258	-0.215066	-0.364024	-0.281458	0	-0.438998	O14949	UQCRQ	Cytochrome b-c1 complex subunit 8
0.947184	0.382616	0.273792	0.570429	0.613684	0.226492	-0.0699768	0.0887604	0	0.207981	P00403	MT-CO2	Cytochrome c oxidase subunit 2
1.26611	0.894262	0.337891	0.738545	0.599419	0.298456	-0.210707	0.0626411	0	-0.0937214	P13073	COX4I1	Cytochrome c oxidase subunit 4 isoform 1, mitochondrial
1.29162	0.64065	0.375118	0.575087	0.532612	0.313299	-0.102064	0.100033	0	0.00880241	P20674	COX5A	Cytochrome c oxidase subunit 5A, mitochondrial
1.09869	0.541334	0.396992	0.540876	0.521095	0.277155	-0.0854044	0.0301657	0	-0.0124893	P10606	COX5B	Cytochrome c oxidase subunit 5B, mitochondrial
0.0373383	0.0981007	0.232889	-0.0565805	0.152527	0.214268	0.211117	-0.0802174	0	0.134096	P12074	COX6A1	Cytochrome c oxidase subunit 6A1, mitochondrial
-0.314543	-0.219411	-0.0396852	-0.29737	-0.066782	-0.0879965	-0.00167942	-0.155823	0	-0.0447197	P14854	COX6B1	Cytochrome c oxidase subunit 6B1
1.47781	1.1833	0.437833	0.624546	0.655559	0.384134	-0.103758	0.219917	0	0.12471	P09669	COX6C	Cytochrome c oxidase subunit 6C
0.112778	-0.355846	0.103869	0.0348854	0.0783196	-0.0983829	-0.0256233	-0.0809288	0	-0.141563	P14406	COX7A2	Cytochrome c oxidase subunit 7A2, mitochondrial
1.14801	0.90027	0.504618	0.326813	0.756702	0.483335	0.134582	0.323341	0	0.382695	P15954	COX7C	Cytochrome c oxidase subunit 7C, mitochondrial
-0.400368	0.164068	0.0522394	0.180848	0.366852	0.157798	-0.0925827	-0.146993	0	0.263723	O00483	NDUFA4	Cytochrome c oxidase subunit NDUFA4
0.0805817	0.386722	0.0559769	0.243709	0.316572	0.0659065	-0.0705528	-0.0564451	0	-0.0239916	P08574	CYC1	Cytochrome c1, heme protein, mitochondrial
-0.00611115	-0.123795	-0.0278511	-0.120415	-0.128048	0.014761	0.0169487	0.0553722	0	0.0556545	Q14204	DYNC1H1	Cytoplasmic dynein 1 heavy chain 1
0.146527	-0.385366	-0.0619965	0.193986	-0.2487	-0.162686	-0.121253	-0.0156832	0	-0.157186	Q13409	DYNC1I2	Cytoplasmic dynein 1 intermediate chain 2
0.140122	0.0140972	0.0235939	-0.155359	-0.235043	0.0775099	0.142006	0.104141	0	0.153055	Q7L576	CYFIP1;CYFIP2	Cytoplasmic FMR1-interacting protein 1;Cytoplasmic FMR1-interacting protein 2
0.605804	0.258669	0.149202	0.180508	0.284681	0.153984	0.0854092	0.0881157	0	0.195888	Q07065	CKAP4	Cytoskeleton-associated protein 4
-0.405835	-0.365542	-0.196355	-0.211721	-0.344377	-0.149938	-0.224007	-0.222898	0	-0.0856609	Q14008	CKAP5	Cytoskeleton-associated protein 5
-0.092248	-0.193461	-0.0194883	-0.392119	-0.25259	-0.0927897	-0.0603819	0.0638447	0	-0.0578318	O00154	ACOT7	Cytosolic acyl coenzyme A thioester hydrolase
-0.690684	-0.500735	-0.356943	0.0550566	-0.126497	-0.0470161	0.0222969	-0.216394	0	-0.0682163	Q5M775	SPECC1	Cytospin-B
-0.212869	-0.279221	0.105925	-0.190113	-0.214066	-0.0786476	0.0592804	0.052248	0	-0.0059433	O43175	PHGDH	D-3-phosphoglycerate dehydrogenase
0.308289	-0.0282984	-0.0676298	0.0256577	-0.0232258	0.0383568	0.00391102	-0.137423	0	-0.163812	Q6UVY6	MOXD1	DBH-like monooxygenase protein 1
-0.698538	0.109358	0.394159	-0.13093	0.154875	-0.160746	0.343693	-0.0354614	0	0.0208893	P07585	DCN	Decorin
-0.416992	-0.362421	-0.226391	-0.370342	-0.154719	-0.197921	-0.114012	-0.161489	0	-0.238846	Q96N67	DOCK7	Dedicator of cytokinesis protein 7
0.229151	-0.60117	0.159199	0.560005	0.266407	0.308623	0.0974703	0.170084	0	0.0170364	Q9GZP9	DERL2	Derlin-2
1.05327	0.662005	-0.367119	0.281025	-0.486216	-0.367589	-0.327907	0.222549	0	-0.33391	Q02487	DSC2	Desmocollin-2
-0.507783	-0.333782	-0.000257492	-0.452007	-0.4047	-0.0891981	0.0962372	0.0359135	0	0.064352	P60981	DSTN	Destrin
0.226106	0.0988626	0.1222	-0.144261	0.0602722	0.163393	0.134788	0.141402	0	0.159679	Q16555	DPYSL2	Dihydropyrimidinase-related protein 2
2.0333	1.31228	0.0437317	0.122029	-0.0495338	0.063014	0.166302	0.980398	0	-0.323141	Q9BPU6	DPYSL5	Dihydropyrimidinase-related protein 5
-0.421425	-0.248598	0.063715	-0.226683	-0.189089	0.0374317	0.186047	0.016264	0	0.0910816	P53634	CTSC	Dipeptidyl peptidase 1;Dipeptidyl peptidase 1 exclusion domain chain;Dipeptidyl peptidase 1 heavy chain;Dipeptidyl peptidase 1 light chain
1.13129	0.464687	0.302406	0.571467	0.610973	0.0663891	0.1458	0.0432396	0	-0.0118513	P27487	DPP4	Dipeptidyl peptidase 4;Dipeptidyl peptidase 4 membrane form;Dipeptidyl peptidase 4 soluble form
0.206771	0.201405	-0.0301704	-0.116519	0.0628614	0.113315	-0.0458012	-0.0225143	0	0.22855	Q16832	DDR2	Discoidin domain-containing receptor 2
-0.570512	-0.391901	0.0158835	0.117106	0.201611	0.0110216	0.00449562	-0.191269	0	-0.0790672	Q16531	DDB1	DNA damage-binding protein 1
0.962652	0.534344	-0.156446	0.276091	-0.100567	0.0793972	-0.164898	0.356939	0	-0.0985489	P11387	TOP1	DNA topoisomerase 1
0.0692081	-0.19375	-0.144409	0.00363159	-0.200626	-0.00519371	-0.0667133	-0.0268097	0	-0.047327	Q02880	TOP2B	DNA topoisomerase 2-beta
-0.175669	-0.100761	-0.108664	-0.0533028	-0.0898819	0.0526791	-0.0948391	-0.049223	0	0.0507603	P78527	PRKDC	DNA-dependent protein kinase catalytic subunit
-0.741107	-0.22771	-0.0595531	-0.241435	-0.211226	-0.021903	0.034564	-0.00572681	0	-0.0108442	P31689	DNAJA1	DnaJ homolog subfamily A member 1
-1.04379	-0.244243	-0.0609274	-0.25803	-0.238804	-0.000427246	-0.0553246	-0.151463	0	0.0382853	O60884	DNAJA2	DnaJ homolog subfamily A member 2
0.287517	0.25376	-0.226993	0.0595627	-0.161892	0.00478935	-0.215099	0.0291786	0	-0.253097	Q9NVH1	DNAJC11	DnaJ homolog subfamily C member 11
-0.379972	-0.105605	-0.0844927	-0.0644836	-0.0336466	-0.0901909	-0.0705414	-0.040307	0	0.00516701	O60762	DPM1	Dolichol-phosphate mannosyltransferase subunit 1
0.797724	0.66737	0.0876865	0.338705	0.256828	0.0513477	0.00296974	0.165958	0	0.0316792	P39656	DDOST	Dolichyl-diphosphooligosaccharide--protein glycosyltransferase 48 kDa subunit
0.727333	0.39296	0.0571289	0.187447	0.122744	0.113642	0.0776024	0.19212	0	0.00927544	P04843	RPN1	Dolichyl-diphosphooligosaccharide--protein glycosyltransferase subunit 1
0.427359	0.692062	-0.206538	0.415687	0.00471687	-0.145591	-0.292764	-0.217784	0	-0.182049	P04844	RPN2	Dolichyl-diphosphooligosaccharide--protein glycosyltransferase subunit 2
0.00333404	0.283552	-0.220509	0.382758	0.0113954	-0.137596	-0.0822506	-0.0855274	0	-0.153858	P46977	STT3A	Dolichyl-diphosphooligosaccharide--protein glycosyltransferase subunit STT3A
0.233134	0.220065	-0.229713	0.0308914	-0.0991468	-0.190712	-0.226413	-0.114574	0	-0.211804	Q8TCJ2	STT3B	Dolichyl-diphosphooligosaccharide--protein glycosyltransferase subunit STT3B
-0.479981	-0.0366745	0.0746717	-0.116041	0.111657	0.00277519	-0.0416403	-0.0983124	0	0.0517626	O60216	RAD21	Double-strand-break repair protein rad21 homolog
0.24354	0.112128	0.048542	0.168611	0.0331087	0.0863419	-0.12011	0.0901871	0	0.00903892	O95793	STAU1;STAU2	Double-stranded RNA-binding protein Staufen homolog 1;Double-stranded RNA-binding protein Staufen homolog 2
-0.275106	-0.0898342	-0.122624	-0.150872	-0.195308	-0.0631885	0.034627	-0.0191879	0	0.0323534	P55265	ADAR	Double-stranded RNA-specific adenosine deaminase
-0.119844	-0.293937	-0.0266113	1.26082	0.895624	0.206829	0.109219	-0.12681	0	-0.205781	Q16643	DBN1	Drebrin
0.121293	-0.367231	0.171798	-0.122206	-0.0632114	0.0812969	0.112695	0.21159	0	0.159029	Q9UJU6	DBNL	Drebrin-like protein
-0.335554	-0.360704	-0.0546455	-0.359103	-0.263162	0.0275192	0.0748768	0.0136604	0	0.0839138	Q14203	DCTN1	Dynactin subunit 1
-0.427731	-0.263077	-0.163811	-0.0961676	-0.234549	-0.120204	-0.112404	-0.134399	0	-0.151006	P50570	DNM2;DNM1;DNM3	Dynamin-2;Dynamin-1;Dynamin-3
-0.427731	-0.263077	-0.163811	-0.0961676	-0.234549	-0.120204	-0.112404	-0.134399	0	-0.151006	Q9UQ16	DNM2;DNM1;DNM3	Dynamin-2;Dynamin-1;Dynamin-3
0.414017	-0.164684	0.663133	0.272617	0.75427	0.80746	0.717627	0.586204	0	1.06421	P63167	DYNLL1	Dynein light chain 1, cytoplasmic
-0.214964	-0.272554	-0.0672207	0.090313	-0.192619	-0.0991049	-0.104573	0.00486946	0	-0.176237	Q9NP97	DYNLRB1;DYNLRB2	Dynein light chain roadblock-type 1;Dynein light chain roadblock-type 2
-0.0498428	-0.242033	-0.105374	-0.193458	-0.17423	-0.0912542	-0.0386934	0.036972	0	0.077034	Q14258	TRIM25	E3 ubiquitin/ISG15 ligase TRIM25
-0.105626	0.203195	-0.0600729	-0.149974	-0.2203	-0.178463	-0.129216	0.150407	0	-0.0699701	Q9UNE7	STUB1	E3 ubiquitin-protein ligase CHIP
-0.309331	-0.0238314	-0.282902	0.0700159	-0.241606	-0.127432	-0.204061	-0.201572	0	-0.103316	Q63HN8	RNF213	E3 ubiquitin-protein ligase RNF213
-0.0122671	0.138762	0.0244818	0.094408	0.0101328	-0.0785055	-0.127811	-0.0415411	0	-0.0346584	O94874	UFL1	E3 UFM1-protein ligase 1
-0.782228	-0.153538	0.177666	-0.0972099	0.162237	0.0327263	0.24436	-0.0380878	0	0.159306	O95967	EFEMP2	EGF-containing fibulin-like extracellular matrix protein 2
-0.0424957	0.0480003	0.116264	-0.123554	0.0402508	0.0331898	0.0801201	0.142235	0	0.0820064	Q9NZN4	EHD2	EH domain-containing protein 2
-0.557234	-0.453868	-0.0464172	-0.317558	-0.204201	-0.169172	0.0246277	-0.132452	0	-0.121185	P24534	EEF1B2	Elongation factor 1-beta
-0.614649	-0.573303	-0.187969	-0.484787	-0.332313	-0.258291	0.051733	-0.139574	0	-0.0527592	P29692	EEF1D	Elongation factor 1-delta
-0.316072	-0.12266	0.0307922	-0.178404	-0.0604019	0.0223522	-0.000165939	-0.0154343	0	-0.0935707	P26641	EEF1G	Elongation factor 1-gamma
0.175526	-0.24975	0.0303898	-0.0724239	-0.0622406	-0.11418	-0.0588665	-0.0187969	0	0.064333	P13639	EEF2	Elongation factor 2
-0.190027	-0.199011	0.0299645	-0.236105	-0.0970802	0.0371895	0.078083	0.00608444	0	0.130428	P49411	TUFM	Elongation factor Tu, mitochondrial
0.0670166	0.0221996	-0.151403	0.230034	-0.0831184	-0.0997372	-0.266066	-0.131966	0	-0.121611	P50402	EMD	Emerin
0.968733	0.620586	0.155634	0.427769	0.0409298	0.248115	0.108694	0.429132	0	0.0805626	Q9Y6C2	EMILIN1	EMILIN-1
0.343243	-0.361097	0.0345669	0.165571	-0.191592	-0.0985374	0.213683	0.049181	0	0.0385475	O94919	ENDOD1	Endonuclease domain-containing 1 protein
-0.378424	-0.188577	-0.0804758	0.00173378	0.0726118	0.0217056	0.257452	-0.162933	0	0.0966473	Q9BS26	ERP44	Endoplasmic reticulum resident protein 44
0.0202808	0.175008	-0.0112581	0.0706606	0.0645008	0.0865145	-0.0370569	0.0411463	0	-0.098506	Q969X5	ERGIC1	Endoplasmic reticulum-Golgi intermediate compartment protein 1
-0.588175	-0.452002	0.04496	-0.211212	-0.0115929	-0.125603	-0.0583229	-0.165791	0	-0.0501404	P14625	HSP90B1	Endoplasmin
-1.09256	-0.47047	-0.0644436	-0.347252	-0.253828	-0.241314	0.0633545	-0.183432	0	-0.00458145	P84090	ERH	Enhancer of rudimentary homolog
0.283781	-0.198765	0.0453014	0.102299	0.0967131	-0.0496597	0.176694	0.0841923	0	0.0533171	P30084	ECHS1	Enoyl-CoA hydratase, mitochondrial
-0.403452	-0.61467	-0.447717	0.369488	0.0126076	0.0262709	-0.380715	-0.187586	0	-0.14766	P58107	EPPK1	Epiplakin
0.284645	-0.0544586	-0.11161	0.139172	-0.081522	0.0462265	-0.144106	0.00832367	0	-0.0947399	O75477	ERLIN1	Erlin-1
0.305101	-0.198706	0.312601	-0.334465	0.216745	0.296467	0.162403	0.158434	0	0.186628	O94905	ERLIN2	Erlin-2
0.741224	0.172783	-0.0345173	0.257578	0.236979	0.288607	0.101759	0.229546	0	0.21137	P27105	STOM	Erythrocyte band 7 integral membrane protein
-0.181838	-0.100189	-0.133573	-0.340778	0.145084	0.223084	-0.106117	0.0257025	0	0.212045	Q8NBQ5	HSD17B11	Estradiol 17-beta-dehydrogenase 11
-0.185276	-0.272448	0.0775642	-0.183124	-0.113691	-0.132954	-0.0906658	-0.121866	0	0.00723267	P60842	EIF4A1;EIF4A2	Eukaryotic initiation factor 4A-I;Eukaryotic initiation factor 4A-II;Eukaryotic initiation factor 4A-II, N-terminally processed
-0.44935	-0.432802	-0.0634794	-0.491044	-0.39251	-0.242042	-0.0295954	-0.138167	0	-0.125513	P15170	GSPT1;GSPT2	Eukaryotic peptide chain release factor GTP-binding subunit ERF3A;Eukaryotic peptide chain release factor GTP-binding subunit ERF3B
-1.06364	-0.754387	-0.144417	-0.287671	-0.301529	-0.321877	-0.132489	-0.201943	0	-0.269696	O43324	EEF1E1	Eukaryotic translation elongation factor 1 epsilon-1
-0.473633	-0.886486	-0.275851	-0.355682	-0.431727	-0.294107	-0.0953341	-0.197388	0	-0.0781689	P05198	EIF2S1	Eukaryotic translation initiation factor 2 subunit 1
-0.00998879	-0.255943	-0.0221968	-0.167926	-0.0642233	-0.00654793	0.0740433	0.227668	0	0.103777	O15371	EIF3D	Eukaryotic translation initiation factor 3 subunit D
-0.353856	-0.154193	0.0647297	-0.288193	-0.0411587	-0.00665569	0.12081	-0.0391445	0	0.114932	Q13347	EIF3I	Eukaryotic translation initiation factor 3 subunit I
-0.224263	-0.0198793	0.00858784	-0.163302	-0.110264	-0.0494537	-0.0225944	-0.00977039	0	-0.0235624	Q04637	EIF4G1;EIF4G3	Eukaryotic translation initiation factor 4 gamma 1;Eukaryotic translation initiation factor 4 gamma 3
-0.203473	-0.254006	0.0511656	-0.153332	-0.0653915	0.102871	0.00692177	-0.0201149	0	0.051199	P78344	EIF4G2	Eukaryotic translation initiation factor 4 gamma 2
-0.144826	-0.260729	0.0699015	-0.142194	-0.233954	-0.247222	-0.160671	-0.181573	0	-0.0696936	P63241	EIF5A2;EIF5AL1;EIF5A	Eukaryotic translation initiation factor 5A-2;Eukaryotic translation initiation factor 5A-1-like;Eukaryotic translation initiation factor 5A-1
-0.144826	-0.260729	0.0699015	-0.142194	-0.233954	-0.247222	-0.160671	-0.181573	0	-0.0696936	Q9GZV4	EIF5A2;EIF5AL1;EIF5A	Eukaryotic translation initiation factor 5A-2;Eukaryotic translation initiation factor 5A-1-like;Eukaryotic translation initiation factor 5A-1
-0.841797	-0.370923	-0.114761	-0.134521	-0.0500383	0.0716085	0.00847435	-0.157055	0	0.00807476	P56537	EIF6	Eukaryotic translation initiation factor 6
0.0831003	-0.284593	0.0627184	0.125306	0.0327845	0.165647	0.128143	0.0413666	0	-0.0485621	P55060	CSE1L	Exportin-2
0.0490522	-0.286849	-0.0213947	-0.062253	-0.155412	-0.0907354	-0.211177	-0.0398998	0	-0.110906	Q9BSJ8	ESYT1	Extended synaptotagmin-1
-0.12351	-0.14952	0.0259657	-0.136972	-0.120547	-0.062294	0.00924683	-0.00569057	0	0.00903606	Q16610	ECM1	Extracellular matrix protein 1
-1.11714	-0.796107	-0.106245	-0.432391	-0.41083	-0.15324	-0.0529785	-0.331006	0	-0.0848751	Q9Y5B9	SUPT16H	FACT complex subunit SPT16
-0.618665	-0.637369	-0.155381	-0.184712	-0.219184	-0.199097	-0.071723	-0.159104	0	-0.197846	Q08945	SSRP1	FACT complex subunit SSRP1
-0.39587	-0.410602	-0.0555973	0.201958	0.120466	-0.0437145	0.106922	-0.1159	0	-0.146107	P52907	CAPZA1	F-actin-capping protein subunit alpha-1
0.511964	-0.156819	0.114306	0.161381	0.210207	0.151865	0.227865	0.267881	0	0.0194473	P47755	CAPZA2	F-actin-capping protein subunit alpha-2
-0.14628	-0.395431	0.140078	0.214803	0.32511	0.165751	0.178062	-0.00152206	0	0.106039	P47756	CAPZB	F-actin-capping protein subunit beta
-0.292145	-0.316982	-0.00615883	-0.365021	-0.193407	-0.160597	0.0142422	-0.00904655	0	0.0162468	Q16658	FSCN1	Fascin
-0.3977	-0.40725	-0.0745201	-0.291678	-0.331429	-0.148453	-0.0208359	-0.105336	0	-0.0618286	P49327	FASN	Fatty acid synthase;[Acyl-carrier-protein] S-acetyltransferase;[Acyl-carrier-protein] S-malonyltransferase;3-oxoacyl-[acyl-carrier-protein] synthase;3-oxoacyl-[acyl-carrier-protein] reductase;3-hydroxyacyl-[acyl-carrier-protein] dehydratase;Enoyl-[acyl-carrier-protein] reductase;Oleoyl-[acyl-carrier-protein] hydrolase
-0.24259	-0.0678387	-0.00835991	-0.129211	-0.116686	-0.0213165	0.0191498	-0.107603	0	0.0138607	Q9Y4F1	FARP1	FERM, RhoGEF and pleckstrin domain-containing protein 1
0.355931	-0.107352	-0.0576735	-0.00270557	0.12666	-0.0938273	0.0331507	0.131812	0	0.0581465	P02792	FTL	Ferritin light chain
-0.0356913	-0.11089	-0.216283	0.253578	-0.108638	-0.0946274	0.0896826	0.22634	0	-0.199305	Q9Y613	FHOD1	FH1/FH2 domain-containing protein 1
1.30771	1.09882	-0.137819	0.77697	0.192101	0.309803	-0.26383	0.784748	0	0.0794926	P35555	FBN1	Fibrillin-1
1.16108	1.12393	-0.140423	0.728094	0.150915	0.267395	-0.17745	0.675772	0	0.0618782	P35556	FBN2	Fibrillin-2
-0.19802	-0.093235	0.0310631	0.0631218	-0.0538359	0.0524244	0.224011	-0.0825768	0	-0.0792799	P09038	FGF2	Fibroblast growth factor 2
0.188633	0.461234	0.00604248	0.179842	-0.0267286	0.206961	-0.111859	0.226515	0	-0.0824175	P12034	FGF5	Fibroblast growth factor 5
0.346994	-0.279032	0.116034	0.0946693	-0.0261288	0.176947	-0.128481	-0.143503	0	0.0608177	Q14314	FGL2	Fibroleukin
0.123669	-0.0914421	0.188971	0.200298	0.0209045	0.0931397	0.0313969	0.0236359	0	0.167154	P02751	FN1	Fibronectin;Anastellin;Ugl-Y1;Ugl-Y2;Ugl-Y3
-0.39641	-0.203537	0.0573673	-0.0907803	0.271223	-0.135239	0.492827	0.0650577	0	0.302319	P23142	FBLN1	Fibulin-1
-0.433845	-0.0681057	0.203497	-0.148716	0.0791664	0.287252	-0.0856438	0.0638618	0	0.317772	P98095	FBLN2	Fibulin-2
-0.0750656	-0.252068	0.00635719	-0.162405	-0.0970287	0.113466	0.108122	-0.00431442	0	0.0137062	P21333	FLNA	Filamin-A
-0.185013	-0.377911	-0.0222855	-0.216278	-0.13052	-0.0455494	-0.0369072	-0.0921783	0	-0.0440693	Q14315	FLNC	Filamin-C
0.400303	-0.0328236	0.033474	-0.0289974	0.0900784	0.226559	0.042635	0.151136	0	0.0399418	O75955	FLOT1	Flotillin-1
0.317488	-0.0195198	-0.0555992	0.0837879	0.117888	0.21826	-0.0442295	-0.00599098	0	-0.00549126	Q14254	FLOT2	Flotillin-2
0.272103	0.0421248	0.331649	-0.036005	0.389288	0.278487	0.427816	0.299489	0	0.439963	P19883	FST	Follistatin
-0.0688191	-0.0958652	-0.0742359	-0.321937	-0.173141	-0.0271387	0.235359	0.0685444	0	0.0323181	Q14192	FHL2	Four and a half LIM domains protein 2
-0.640711	-0.519634	-0.184122	-0.180128	-0.352848	-0.175804	-0.0962982	-0.186276	0	-0.109983	P51114	FXR1	Fragile X mental retardation syndrome-related protein 1
-0.198349	-0.416895	-0.150384	-0.0489101	-0.226625	-0.0889549	-0.143056	-0.0284719	0	-0.200079	P51116	FXR2	Fragile X mental retardation syndrome-related protein 2
0.567631	0.101381	0.152676	0.149788	0.217762	0.0315781	0.10708	-0.0466957	0	-0.00396919	P04075	ALDOA	Fructose-bisphosphate aldolase A
0.0708876	0.493001	-0.24589	0.0585508	-0.188155	-0.0436049	-0.0730543	0.0713186	0	-0.0925016	P51570	GALK1	Galactokinase
-0.238648	-0.118412	0.291546	0.172691	0.240894	0.12624	0.346676	0.117985	0	0.0524292	P09382	LGALS1	Galectin-1
-0.657717	-0.0822029	0.0544872	-0.169113	-0.147919	-0.106226	0.146421	-0.08494	0	0.000980377	P17931	LGALS3	Galectin-3
-0.0204859	-0.0644789	0.0181341	0.0554905	-0.0991688	0.0855827	-0.0668163	-0.0623331	0	0.00891781	O00214	LGALS8	Galectin-8
0.00409126	0.0454464	-0.202503	-0.307064	-0.414523	-0.0639095	-0.125637	0.148014	0	0.136362	Q16666	IFI16	Gamma-interferon-inducible protein 16
0.876628	0.779029	0.167746	0.33691	0.316369	0.0474539	-0.0332556	0.242549	0	-0.256756	P17302	GJA1	Gap junction alpha-1 protein
-0.659411	-0.407776	-0.212754	-0.535425	-0.507543	-0.151605	-0.0508442	-0.161672	0	-0.120177	P78347	GTF2I	General transcription factor II-I
-0.224655	-0.255058	0.0459595	-0.293905	-0.141241	-0.106399	-0.111589	0.014967	0	-0.0531769	P11413	G6PD	Glucose-6-phosphate 1-dehydrogenase
-0.197723	-0.344419	0.120518	-0.417893	-0.336519	0.13604	0.149294	0.110367	0	0.123095	P00367	GLUD1;GLUD2	Glutamate dehydrogenase 1, mitochondrial;Glutamate dehydrogenase 2, mitochondrial
-0.415939	-0.553832	-0.187395	-0.043581	-0.297958	-0.145914	-0.1119	-0.174015	0	-0.231214	Q06210	GFPT1	Glutamine--fructose-6-phosphate aminotransferase [isomerizing] 1
-0.302541	-0.171278	-0.0551987	-0.198865	-0.23001	-0.00873756	0.0277748	-0.0138187	0	-0.0521393	P47897	QARS	Glutamine--tRNA ligase
-0.142577	0.0873327	0.0705414	-0.177321	-0.053751	-0.0897903	-0.00216007	-0.00820255	0	0.104855	P07203	GPX1	Glutathione peroxidase 1
0.115306	-0.292669	0.0190964	-0.0839176	0.104185	0.0803204	-0.0318384	-0.0148802	0	0.0894384	P09211	GSTP1	Glutathione S-transferase P
0.261713	-0.122049	0.256554	-0.0160618	0.0704365	0.0644379	0.253311	0.198765	0	0.23794	P04406	GAPDH	Glyceraldehyde-3-phosphate dehydrogenase
0.613405	0.366459	0.0470638	0.234171	0.297842	0.270508	0.0743752	0.218843	0	0.0202827	P32189	GK;GK3P	Glycerol kinase;Putative glycerol kinase 3
-0.23908	-0.33498	-0.0789814	-0.2005	-0.131258	-0.101605	-0.113909	-0.0879974	0	0.0112057	P35052	GPC1	Glypican-1;Secreted glypican-1
0.0265541	-0.26431	-0.0728436	-0.21374	-0.0664892	-0.0477343	-0.0113621	-0.056737	0	-0.0179481	Q9Y625	GPC6	Glypican-6;Secreted glypican-6
0.0524616	0.0129776	0.0538025	-0.0170479	0.0160008	-0.0305958	0.0598869	0.0428524	0	-0.00510788	Q92896	GLG1	Golgi apparatus protein 1
0.15546	-0.302193	-0.0983677	0.0848999	-0.0469856	0.00839996	-0.162533	-0.302637	0	-0.210579	Q9H4G4	GLIPR2	Golgi-associated plant pathogenesis-related protein 1
-0.302855	-0.407753	-0.0734005	-0.00396729	-0.136251	-0.101919	-0.085001	-0.0720558	0	-0.108567	Q08379	GOLGA2	Golgin subfamily A member 2
0.0660038	0.175499	-0.0537767	0.0807934	-0.103049	0.0957537	0.0429182	0.0502224	0	-0.0116558	P81274	GPSM2	G-protein-signaling modulator 2
-0.160147	0.355241	-0.272229	0.0857334	-0.094307	-0.0338535	0.0134582	0.0453787	0	0.074852	P28799	GRN	Granulins;Acrogranin;Paragranulin;Granulin-1;Granulin-2;Granulin-3;Granulin-4;Granulin-5;Granulin-6;Granulin-7
0.117564	0.480502	0.0634289	-0.0716429	0.123793	0.10807	0.416027	0.426023	0	0.219289	Q9H772	GREM2;GREM1	Gremlin-2;Gremlin-1
-0.0102367	0.303025	-0.0460234	0.0752525	0.0793323	0.0557327	0.349203	0.241673	0	0.0743694	O60565	GREM2;GREM1	Gremlin-2;Gremlin-1
-0.110516	0.215009	-0.0159111	-0.0191736	-0.136612	-0.10491	0.156879	0.175742	0	-0.161366	Q99988	GDF15	Growth/differentiation factor 15
0.80542	0.454643	0.388134	-0.0479717	0.380005	0.263281	0.231754	0.324089	0	0.385155	P01116	KRAS;HRAS;NRAS	GTPase KRas;GTPase KRas, N-terminally processed;GTPase HRas;GTPase HRas, N-terminally processed;GTPase NRas
-0.623722	-0.206804	-0.0341511	-0.315407	-0.18741	-0.0825386	0.0316391	-0.0340652	0	0.0606403	P62826	RAN	GTP-binding nuclear protein Ran
-0.516736	-0.630661	-0.16167	-0.182032	-0.216868	-0.134661	-0.169376	-0.272852	0	-0.151667	Q15382	RHEB	GTP-binding protein Rheb
0.036746	-0.0940475	-0.0874863	0.241942	0.00111198	-0.0658875	-0.220919	-0.0630407	0	-0.0904913	Q9NR31	SAR1A;SAR1B	GTP-binding protein SAR1a;GTP-binding protein SAR1b
0.360884	-0.0924339	0.0291348	-0.0203667	-0.0238724	0.0341206	-0.0285759	-0.0515919	0	-0.00911903	P04899	GNAI2	Guanine nucleotide-binding protein G(i) subunit alpha-2
0.145513	-0.0523777	0.0231142	-0.0594873	0.170418	0.107393	0.135288	-0.0881014	0	0.0638275	Q9UBI6	GNG12	Guanine nucleotide-binding protein G(I)/G(S)/G(O) subunit gamma-12
1.13366	0.896774	0.289331	0.414629	0.398863	0.128902	0.141279	0.105753	0	-0.225532	P63218	GNG5	Guanine nucleotide-binding protein G(I)/G(S)/G(O) subunit gamma-5
-0.19947	-0.0798302	0.282755	-0.10132	0.128742	0.118914	0.164	0.0238991	0	-0.0839615	P62873	GNB1	Guanine nucleotide-binding protein G(I)/G(S)/G(T) subunit beta-1
0.334068	0.230383	0.21777	-0.181967	0.137468	0.127689	0.234501	0.220408	0	0.0820503	P62879	GNB2	Guanine nucleotide-binding protein G(I)/G(S)/G(T) subunit beta-2
0.138949	0.0739565	-0.0324249	0.0604973	-0.0283127	-0.0332766	-0.0836048	-0.00981998	0	-0.0876827	P63092	GNAS	Guanine nucleotide-binding protein G(s) subunit alpha isoforms short;Guanine nucleotide-binding protein G(s) subunit alpha isoforms XLas
0.0940399	-0.0317774	-0.00550365	-0.118348	0.0644941	-0.0212574	0.0343885	0.0241718	0	-0.0527849	P29992	GNA11;GNA14;GNAQ	Guanine nucleotide-binding protein subunit alpha-11;Guanine nucleotide-binding protein subunit alpha-14;Guanine nucleotide-binding protein G(q) subunit alpha
0.0727577	0.142309	0.115686	-0.246523	-0.0566425	0.0360317	0.404739	0.379501	0	0.141468	P63244	GNB2L1	Guanine nucleotide-binding protein subunit beta-2-like 1;Guanine nucleotide-binding protein subunit beta-2-like 1, N-terminally processed
-0.250041	0.128795	0.116329	-0.278876	0.208796	0.284128	0.216234	-0.0437231	0	0.261349	Q9HAV0	GNB4	Guanine nucleotide-binding protein subunit beta-4
0.402382	-0.107448	0.118457	-0.00859261	0.079422	0.0778751	0.180258	0.243799	0	0.0764255	Q9NX24	NHP2	H/ACA ribonucleoprotein complex subunit 2
-0.179171	0.303822	-0.229728	0.164525	-0.0175238	-0.0832233	-0.162938	0.0713491	0	0.0422354	O60832	DKC1	H/ACA ribonucleoprotein complex subunit 4
-0.360986	-0.313423	-0.0133753	-0.159332	-0.15142	-0.0776129	-0.0914001	-0.105936	0	0.00681972	P0DMV9	HSPA1B;HSPA1A	Heat shock 70 kDa protein 1B;Heat shock 70 kDa protein 1A
0.107032	-0.390037	-0.121832	0.061224	-0.283863	-0.0983181	-0.331791	-0.0912437	0	-0.279858	P34932	HSPA4	Heat shock 70 kDa protein 4
-0.166094	-0.207178	0.124231	-0.252546	-0.0316448	0.0660782	0.100678	-0.0284157	0	0.144762	P11142	HSPA8	Heat shock cognate 71 kDa protein
-0.895485	-0.456902	0.0520611	-0.21073	-0.0560226	0.0301609	0.0811176	-0.164743	0	0.0286007	P04792	HSPB1	Heat shock protein beta-1
-0.313511	-0.430536	0.0127831	-0.222191	-0.110826	-0.178005	-0.119879	-0.16893	0	0.0163174	P07900	HSP90AA1	Heat shock protein HSP 90-alpha
-0.18354	-0.455879	0.0259075	-0.228271	-0.078434	-0.148655	-0.108648	-0.108721	0	0.0495358	P08238	HSP90AB1	Heat shock protein HSP 90-beta
-0.293323	-0.440476	0.0137949	-0.0342188	-0.24472	-0.218275	-0.224216	-0.24784	0	-0.284635	Q9NRV9	HEBP1	Heme-binding protein 1
0.307873	-0.167522	-0.191766	-0.354652	0.225905	-0.157315	0.0225315	-0.098484	0	-0.0531626	P69905	HBA1	Hemoglobin subunit alpha
0.857701	-0.565889	-0.408843	-0.908238	0.734295	-0.537097	0.065382	-0.0581064	0	-0.128465	P68871	HBB;HBD	Hemoglobin subunit beta;LVV-hemorphin-7;Spinorphin;Hemoglobin subunit delta
-0.0556383	0.278571	-0.108063	0.0575104	0.0118656	-0.0837355	-0.131098	-0.00843143	0	-0.0620489	Q7LGA3	HS2ST1	Heparan sulfate 2-O-sulfotransferase 1
0.0195351	0.279768	0.0318584	-0.12532	0.0340824	-0.130323	0.156752	0.0677719	0	-0.0688801	P14210	HGF	Hepatocyte growth factor;Hepatocyte growth factor alpha chain;Hepatocyte growth factor beta chain
-0.43554	-0.366182	-0.142921	0.116388	-0.0495548	-0.0998564	-0.157105	-0.219493	0	-0.170971	Q9Y3E1	HDGFRP3	Hepatoma-derived growth factor-related protein 3
0.701643	0.815369	-0.249588	0.561997	0.164036	0.0551033	-0.135958	0.371155	0	-0.0683556	Q5SSJ5	HP1BP3	Heterochromatin protein 1-binding protein 3
-0.739289	-0.38356	-0.16913	-0.102022	-0.150291	-0.0396481	-0.0532951	-0.204844	0	-0.00597191	Q13151	HNRNPA0	Heterogeneous nuclear ribonucleoprotein A0
-0.627985	-0.57094	-0.429361	-0.230345	-0.0916748	0.0255299	-0.0724564	-0.281467	0	0.0779228	P09651	HNRNPA1;HNRNPA1L2	Heterogeneous nuclear ribonucleoprotein A1;Heterogeneous nuclear ribonucleoprotein A1, N-terminally processed;Heterogeneous nuclear ribonucleoprotein A1-like 2
-0.691029	-0.436052	-0.237919	-0.212776	-0.114519	0.0426102	0.0375614	-0.201187	0	0.169138	P51991	HNRNPA3	Heterogeneous nuclear ribonucleoprotein A3
-0.428246	-0.189692	-0.275908	-0.138731	-0.121422	-0.163671	-0.0943203	-0.151602	0	-0.0582333	Q14103	HNRNPD	Heterogeneous nuclear ribonucleoprotein D0
-0.428986	-0.197316	-0.00553513	-0.211447	-0.067234	0.0531092	0.103737	0.0779295	0	0.210798	P52597	HNRNPF	Heterogeneous nuclear ribonucleoprotein F;Heterogeneous nuclear ribonucleoprotein F, N-terminally processed
-0.390385	-0.496567	-0.1262	-0.176153	-0.243088	-0.0587883	0.0292282	-0.0891323	0	0.0409279	P31943	HNRNPH1	Heterogeneous nuclear ribonucleoprotein H;Heterogeneous nuclear ribonucleoprotein H, N-terminally processed
-0.0352011	-0.123399	-0.00277805	-0.0759268	-0.20455	0.0505848	0.0581513	0.0808325	0	0.118497	P55795	HNRNPH2	Heterogeneous nuclear ribonucleoprotein H2
-0.469144	-0.302365	-0.124553	-0.125562	-0.165849	-0.00871658	-0.0289793	-0.119902	0	0.0249338	P31942	HNRNPH3	Heterogeneous nuclear ribonucleoprotein H3
-0.150612	-0.460421	-0.0148716	-0.132275	-0.0545349	-0.0223618	0.130192	-0.0896339	0	0.145287	P61978	HNRNPK	Heterogeneous nuclear ribonucleoprotein K
-0.394047	-0.1553	-0.115238	-0.284601	-0.175522	-0.0646	0.112429	-0.0746365	0	0.0914707	P14866	HNRNPL	Heterogeneous nuclear ribonucleoprotein L
-0.462219	-0.0962582	0.145351	-0.292253	-0.0841923	0.14386	0.214821	0.111507	0	0.257923	P52272	HNRNPM	Heterogeneous nuclear ribonucleoprotein M
0.116503	-0.260076	-0.201497	-0.0150671	-0.0956821	-0.0707474	-0.00592422	-0.02176	0	-0.109618	O60506	SYNCRIP	Heterogeneous nuclear ribonucleoprotein Q
-0.00356293	0.0562115	-0.13224	0.0190868	0.0227585	0.000822067	0.102495	0.123789	0	0.0581455	O43390	HNRNPR	Heterogeneous nuclear ribonucleoprotein R
0.586502	0.25312	-0.133028	0.270412	-0.0104828	0.0690556	-0.0651836	0.294954	0	0.0284615	Q00839	HNRNPU	Heterogeneous nuclear ribonucleoprotein U
-0.310993	-0.27182	-0.243027	-0.0248003	-0.295701	-0.173535	-0.0947189	-0.0934086	0	-0.119141	Q9BUJ2	HNRNPUL1	Heterogeneous nuclear ribonucleoprotein U-like protein 1
-0.31221	-0.121902	0.109526	-0.180798	-0.0217342	0.0796204	0.196199	0.12459	0	0.198452	Q1KMD3	HNRNPUL2	Heterogeneous nuclear ribonucleoprotein U-like protein 2
-0.443951	-0.368042	-0.274839	-0.217846	-0.0986996	0.0196171	-0.0646648	-0.254644	0	0.0419521	P22626	HNRNPA2B1	Heterogeneous nuclear ribonucleoproteins A2/B1
-0.175388	-0.191784	0.104395	-0.121403	0.0186214	-0.0177059	0.144037	0.0825405	0	0.0723877	P07910	HNRNPC;HNRNPCL4;HNRNPCL1;HNRNPCL3;HNRNPCL2	Heterogeneous nuclear ribonucleoproteins C1/C2;Heterogeneous nuclear ribonucleoprotein C-like 4;Heterogeneous nuclear ribonucleoprotein C-like 1;Heterogeneous nuclear ribonucleoprotein C-like 3;Heterogeneous nuclear ribonucleoprotein C-like 2
-0.547302	-0.577932	-0.334684	-0.246424	-0.435031	-0.228299	-0.160158	-0.259647	0	-0.187441	P19367	HK1	Hexokinase-1
0.285578	-0.45718	0.0673656	0.228861	-0.0196104	-0.116061	-0.360093	-0.225842	0	-0.237155	Q9Y241	HIGD1A	HIG1 domain family member 1A, mitochondrial
1.06094	-0.0607042	-0.160613	0.137816	-0.237823	0.106122	-0.207571	0.39194	0	-0.147479	O00479	HMGN4	High mobility group nucleosome-binding domain-containing protein 4
0.0366602	0.0593662	0.0731115	-0.212144	-0.0704069	0.0337667	-0.19041	-0.177262	0	0.0432224	P26583	HMGB2;HMGB1	High mobility group protein B2;High mobility group protein B1
0.483988	0.249544	-0.196571	0.303732	-0.104986	0.183668	-0.305405	0.319422	0	0.0293102	P17096	HMGA1	High mobility group protein HMG-I/HMG-Y
0.566757	-0.220964	-0.136301	0.506887	-0.112911	0.10261	-0.119497	0.1691	0	-0.199465	P52926	HMGA2	High mobility group protein HMGI-C
1.32117	0.765165	-0.103571	0.599276	0.0437412	0.21817	-0.182465	0.461712	0	-0.0314865	P07305	H1F0	Histone H1.0;Histone H1.0, N-terminally processed
1.31182	0.641689	-0.436926	0.569057	-0.0189247	0.199267	-0.360758	0.417173	0	-0.220024	Q02539	HIST1H1A	Histone H1.1
1.10846	0.688294	-0.381712	0.633638	-0.125145	-0.0148506	-0.60607	0.43413	0	-0.312288	P16403	HIST1H1C	Histone H1.2
0.997686	0.60844	-0.503338	0.602119	-0.246826	-0.0410709	-0.669617	0.533026	0	-0.33404	P16402	HIST1H1D	Histone H1.3
1.28843	0.878347	-0.268391	0.530926	-0.0373421	0.116766	-0.452709	0.534308	0	-0.18663	P10412	HIST1H1E	Histone H1.4
1.27525	0.882999	-0.313658	0.633863	-0.13299	0.0556736	-0.523004	0.760776	0	-0.298451	P16401	HIST1H1B	Histone H1.5
0.992414	0.883322	-0.295131	0.382406	-0.0960388	2.67e-05	-0.276516	0.341045	0	-0.200504	Q92522	H1FX	Histone H1x
0.261622	0.366491	-0.12788	0.261057	0.147442	0.277567	-0.217434	0.147423	0	0.131304	Q93077	HIST1H2AC	Histone H2A type 1-C
0.0300751	0.163948	-0.294525	0.266258	-0.0318165	0.123129	-0.361551	-0.0536881	0	0.0140915	Q99878	HIST1H2AJ;HIST1H2AH;HIST2H2AA3;HIST1H2AG;H2AFJ;HIST2H2AC;HIST1H2AA	Histone H2A type 1-J;Histone H2A type 1-H;Histone H2A type 2-A;Histone H2A type 1;Histone H2A.J;Histone H2A type 2-C;Histone H2A type 1-A
0.496336	1.38418	0.144823	-0.0587387	0.299812	0.456161	0.115484	0.329965	0	0.468191	Q8IUE6	HIST2H2AB	Histone H2A type 2-B
-0.560402	-0.307649	-0.213985	0.572069	-0.112042	-0.0249806	-0.275596	-0.268772	0	-0.21207	Q71UI9	H2AFV;H2AFZ	Histone H2A.V;Histone H2A.Z
0.339804	0.726313	-0.187391	-0.0308113	0.0249882	0.19969	-0.100178	0.237082	0	0.0678005	P16104	H2AFX	Histone H2AX
0.232521	0.336819	-0.0733452	0.224112	-0.180178	-0.0489006	-0.161804	0.289066	0	-0.12907	P62807	HIST1H2BC;HIST1H2BM;HIST1H2BH;HIST2H2BF;HIST1H2BD;HIST1H2BL	Histone H2B type 1-C/E/F/G/I;Histone H2B type 1-M;Histone H2B type 1-H;Histone H2B type 2-F;Histone H2B type 1-D;Histone H2B type 1-L
0.0758858	0.396318	-0.190914	0.152742	-0.247406	-0.0987396	-0.257309	0.13275	0	-0.197407	Q99879	HIST1H2BC;HIST1H2BM;HIST1H2BH;HIST2H2BF;HIST1H2BD;HIST1H2BL	Histone H2B type 1-C/E/F/G/I;Histone H2B type 1-M;Histone H2B type 1-H;Histone H2B type 2-F;Histone H2B type 1-D;Histone H2B type 1-L
0.311859	0.138502	-0.00503921	-0.194941	-0.0913887	0.0819988	0.123148	0.36014	0	0.114672	Q99880	HIST1H2BC;HIST1H2BM;HIST1H2BH;HIST2H2BF;HIST1H2BD;HIST1H2BL	Histone H2B type 1-C/E/F/G/I;Histone H2B type 1-M;Histone H2B type 1-H;Histone H2B type 2-F;Histone H2B type 1-D;Histone H2B type 1-L
1.08451	1.23127	-0.112368	-0.367369	-0.379414	0.0642414	0.0447445	1.78297	0	-0.339542	O60814	HIST1H2BK;H2BFS	Histone H2B type 1-K;Histone H2B type F-S
0.930725	0.610418	0.0638828	0.245104	-0.123014	0.0739613	0.0358276	1.12882	0	0.060976	Q99877	HIST1H2BN	Histone H2B type 1-N
0.293564	0.654854	0.0411511	0.0654049	-0.0403881	0.109552	-0.0137558	0.29884	0	-0.0435238	Q16778	HIST2H2BE	Histone H2B type 2-E
1.42148	1.10667	-0.279074	0.0610714	-0.164305	-0.00545311	-0.197967	0.698528	0	-0.216673	Q71DI3	HIST2H3A;HIST1H3A;HIST3H3;H3F3C	Histone H3.2;Histone H3.1;Histone H3.1t;Histone H3.3C
1.42148	1.10667	-0.279074	0.0610714	-0.164305	-0.00545311	-0.197967	0.698528	0	-0.216673	P68431	HIST2H3A;HIST1H3A;HIST3H3;H3F3C	Histone H3.2;Histone H3.1;Histone H3.1t;Histone H3.3C
0.63581	0.335017	-0.417884	0.368461	-0.0872412	0.21758	-0.309453	-0.139917	0	-0.0222588	P84243	H3F3A	Histone H3.3
1.49336	1.06054	0.0116673	0.152176	0.0666618	0.197205	-0.023056	0.552671	0	0.0277138	P62805	HIST1H4A	Histone H4
-0.383589	-0.51079	-0.126421	-0.320463	-0.278573	-0.0557108	-0.0886145	-0.0877066	0	-0.123867	Q09028	RBBP4;RBBP7	Histone-binding protein RBBP4;Histone-binding protein RBBP7
0.520378	0.223709	0.314512	0.192892	0.0814495	0.187822	0.350092	0.216261	0	0.0695553	P01892	HLA-A	HLA class I histocompatibility antigen, A-2 alpha chain
0.438959	0.200359	0.16664	0.210657	0.0893955	0.101368	0.215198	0.036273	0	-0.0215788	P30512	HLA-A	HLA class I histocompatibility antigen, A-29 alpha chain
0.304947	0.340698	0.180859	0.17325	0.0313253	0.226593	0.220118	0.0459843	0	0.173136	P10316	HLA-A	HLA class I histocompatibility antigen, A-69 alpha chain;HLA class I histocompatibility antigen, A-68 alpha chain
0.337217	-0.177927	0.0238285	0.108874	-0.0616913	-0.220277	0.024498	0.0811405	0	-0.256936	P30481	HLA-B	HLA class I histocompatibility antigen, B-45 alpha chain;HLA class I histocompatibility antigen, B-44 alpha chain
0.288611	0.196773	0.119182	0.193863	0.0616674	0.0733042	0.0660658	0.0792131	0	-0.0573416	P01889	HLA-B	HLA class I histocompatibility antigen, B-7 alpha chain;HLA class I histocompatibility antigen, B-81 alpha chain;HLA class I histocompatibility antigen, B-48 alpha chain
-0.789007	-0.332451	-0.112702	-0.175301	-0.146224	-0.203198	-0.113629	-0.244814	0	-0.0999718	Q9Y4L1	HYOU1	Hypoxia up-regulated protein 1
-0.0473909	-0.175337	0.121934	-0.270599	-0.0770121	-0.109836	-0.005867	0.10354	0	0.0338268	Q14974	KPNB1	Importin subunit beta-1
0.513494	0.182106	0.0194788	0.241863	0.123716	-0.0196123	-0.0402308	0.0157757	0	-0.0574713	Q13308	PTK7	Inactive tyrosine-protein kinase 7
0.328121	0.433559	0.0603332	0.172159	0.227442	0.09655	0.0364981	-0.0681877	0	0.0580063	Q70UQ0	IKBIP	Inhibitor of nuclear factor kappa-B kinase-interacting protein
-0.356169	-0.191507	0.0958519	-0.233209	-0.0108337	0.0375662	-0.0339861	-0.0787163	0	0.116094	P12268	IMPDH2	Inosine-5-monophosphate dehydrogenase 2
-0.0638723	-0.444228	-0.123035	-0.261709	-0.250729	-0.137787	0.0122738	-0.107345	0	-0.0473804	Q9NZI8	IGF2BP1	Insulin-like growth factor 2 mRNA-binding protein 1
-0.490074	-0.252543	0.0730114	-0.151388	-0.0887775	-0.0158596	0.202637	0.0651321	0	0.0771275	Q9Y6M1	IGF2BP2	Insulin-like growth factor 2 mRNA-binding protein 2
-0.236324	-0.0707607	-0.0565529	-0.192097	-0.168142	-0.0264053	0.0538597	0.0489349	0	0.0308742	O00425	IGF2BP3	Insulin-like growth factor 2 mRNA-binding protein 3
0.340519	0.347441	-0.0433121	0.235012	-0.078085	-0.116957	0.0652447	0.18265	0	-0.127087	P24593	IGFBP5	Insulin-like growth factor-binding protein 5
0.467791	-0.11433	0.359839	0.29797	0.153523	0.0908737	0.745655	0.149091	0	-0.0498009	Q16270	IGFBP7	Insulin-like growth factor-binding protein 7
0.0326748	-0.6736	-0.200418	0.228814	-0.138479	-0.164133	-0.0997591	-0.212206	0	-0.0803556	Q9NQX7	ITM2C	Integral membrane protein 2C;CT-BRI3
0.475665	0.348499	0.212817	0.12691	0.0330124	0.124914	0.100645	0.0649586	0	-0.129317	P08648	ITGA5	Integrin alpha-5;Integrin alpha-5 heavy chain;Integrin alpha-5 light chain
1.0766	0.850502	0.420811	0.429287	0.54649	0.435825	0.151812	0.254814	0	0.198561	P05556	ITGB1	Integrin beta-1
1.2038	1.28503	0.580392	0.268949	0.592285	0.361653	0.221661	0.349484	0	0.0411663	P18564	ITGB6	Integrin beta-6
0.156338	-0.0594196	0.10626	-0.193113	-0.180193	0.056282	0.212454	0.16872	0	0.17845	Q13418	ILK	Integrin-linked protein kinase
-0.380393	-0.346981	-0.0898705	-0.253304	-0.15622	-0.0408516	0.108476	0.0319576	0	0.147509	P19525	EIF2AK2	Interferon-induced, double-stranded RNA-activated protein kinase
-0.59012	0.0470972	0.0179996	0.367631	0.591473	0.0290985	-0.206627	-0.346723	0	0.134173	O75569	PRKRA	Interferon-inducible double-stranded RNA-dependent protein kinase activator A
-0.658558	-0.182032	-0.222732	-0.0868464	-0.104661	-0.0274744	-0.0315504	-0.114582	0	0.0665236	Q12906	ILF3	Interleukin enhancer-binding factor 3
-0.143197	-0.283277	-0.0826569	0.114609	-0.117346	-0.0502338	-0.140044	-0.0934181	0	-0.0844641	Q27J81	INF2	Inverted formin-2
-0.970926	-0.470407	-0.0564728	-0.691914	-0.470331	-0.0440693	-0.0361843	-0.0865555	0	-0.0211735	O75874	IDH1	Isocitrate dehydrogenase [NADP] cytoplasmic
0.134329	0.0306091	0.173525	-0.153276	0.0410767	0.141878	0.305035	0.206776	0	0.201288	P48735	IDH2	Isocitrate dehydrogenase [NADP], mitochondrial
-0.378866	-0.324989	0.0456905	-0.250452	-0.0383797	0.0401821	0.0284214	-0.0187035	0	0.11414	P41252	IARS	Isoleucine--tRNA ligase, cytoplasmic
1.91525	-0.191303	0.502985	1.86771	0.647003	0.634274	0.140514	0.476711	0	0.224716	P35908	KRT2	Keratin, type II cytoskeletal 2 epidermal
-0.660612	-0.636004	-0.130893	-0.175615	-0.19705	-0.130652	-0.167748	-0.275861	0	-0.0420399	O75525	KHDRBS3	KH domain-containing, RNA-binding, signal transduction-associated protein 3
0.177545	0.445453	-0.033926	0.0312138	0.140608	0.0428257	-0.0657234	-0.0271254	0	0.0664511	Q9ULH0	KIDINS220	Kinase D-interacting substrate of 220 kDa
-0.0451546	-0.000953674	-0.16551	-0.108541	-0.143675	-0.0305214	-0.11167	-0.0361843	0	-0.0785446	Q86UP2	KTN1	Kinectin
-0.535716	-0.543703	0.000121117	-0.228764	-0.244698	0.0258331	0.0144978	-0.112405	0	-0.0232429	Q07866	KLC1;KLC2	Kinesin light chain 1;Kinesin light chain 2
-0.450522	-0.422676	-0.089407	-0.376299	-0.303724	-0.0600872	-0.0245953	-0.121626	0	-0.00635338	P33176	KIF5B	Kinesin-1 heavy chain
-0.485862	-0.218824	-0.138424	0.0734463	-0.0762901	-0.0341415	-0.223392	-0.253758	0	-0.047966	Q63ZY3	KANK2	KN motif and ankyrin repeat domain-containing protein 2
0.343887	0.349716	0.246094	0.241942	0.25342	-0.00370789	0.0111694	0.0364857	0	-0.0792942	Q08431	MFGE8	Lactadherin;Lactadherin short form;Medin
0.653801	0.476269	0.0319519	0.215223	0.123154	0.165686	-0.113619	0.0262947	0	0.0299377	P42167	TMPO	Lamina-associated polypeptide 2, isoforms beta/gamma;Thymopoietin;Thymopentin
-0.727617	-0.00915146	0.257547	-0.0617847	0.353346	0.0925579	0.0528221	-0.115278	0	0.0863171	P20700	LMNB1	Lamin-B1
-0.835625	0.0056572	0.20388	0.15008	0.448158	0.0718956	-0.0191135	-0.214088	0	0.0332127	Q03252	LMNB2	Lamin-B2
-0.588352	-0.390846	0.149555	-0.170832	-0.0159226	-0.123579	0.296757	-0.102161	0	0.0317669	Q16363	LAMA4	Laminin subunit alpha-4
-0.585403	-0.417105	0.1497	-0.109341	0.0181599	-0.0745392	0.242922	-0.119904	0	0.0338364	P07942	LAMB1	Laminin subunit beta-1
-0.539743	-0.331535	0.229982	-0.190115	0.067173	-0.0495968	0.393692	-0.0281544	0	0.120403	P11047	LAMC1	Laminin subunit gamma-1
0.603458	0.454178	0.252432	0.208902	0.0466995	0.272928	0.0928345	0.373886	0	0.124083	Q14766	LTBP1	Latent-transforming growth factor beta-binding protein 1
0.0100899	0.093565	-0.0416374	0.0347977	-0.161732	0.029398	0.0444584	0.0199871	0	0.0528717	Q14767	LTBP2	Latent-transforming growth factor beta-binding protein 2
0.409344	0.150662	0.0366573	0.130159	-0.0531712	0.144272	0.0526924	0.158981	0	0.0670624	Q8N2S1	LTBP4	Latent-transforming growth factor beta-binding protein 4
0.455784	0.272245	-0.0912476	0.146332	-0.078599	-0.105619	-0.179578	0.00151348	0	-0.242126	Q8NC56	LEMD2	LEM domain-containing protein 2
-0.387941	-0.432364	0.0737171	-0.198038	-0.231104	0.135878	0.16475	0.0091877	0	0.124918	Q86V48	LUZP1	Leucine zipper protein 1
-0.163299	-0.0353794	-0.063077	0.0331583	-0.192962	-0.165036	-0.172136	-0.0687876	0	-0.0771637	P42704	LRPPRC	Leucine-rich PPR motif-containing protein, mitochondrial
0.427618	0.32546	0.0908928	0.238533	0.0953426	0.122547	0.120808	-0.00356865	0	0.045248	Q8N6Y2	LRRC17	Leucine-rich repeat-containing protein 17
-0.227676	-0.38946	-0.253979	-0.105942	-0.324678	-0.00223732	-0.127142	-0.151497	0	-0.0529137	Q96AG4	LRRC59	Leucine-rich repeat-containing protein 59
-0.354332	-0.212193	-0.0192547	-0.160049	0.0171738	0.0577259	0.041008	-0.0577908	0	0.113188	Q9P2J5	LARS	Leucine--tRNA ligase, cytoplasmic
1.09128	0.967341	0.540003	0.127452	0.666005	0.318877	0.144025	0.0667725	0	0.195439	Q08722	CD47	Leukocyte surface antigen CD47
-0.483873	-0.216221	-0.102614	-0.225069	-0.318628	-0.371085	-0.235943	-0.288969	0	-0.205204	Q14847	LASP1	LIM and SH3 domain protein 1
-0.57219	-0.42058	-0.059742	0.81815	0.764099	0.140493	-0.0339356	-0.249672	0	-0.143787	Q9UHB6	LIMA1	LIM domain and actin-binding protein 1
-0.800201	-0.593609	-0.079298	-0.175226	-0.155754	-0.084795	0.019268	-0.255176	0	-0.0809116	Q8WWI1	LMO7	LIM domain only protein 7
0.116312	-0.385617	-0.103824	-0.270373	-0.0850391	0.124633	-0.187917	-0.345018	0	-0.150951	Q13449	LSAMP	Limbic system-associated membrane protein
0.826147	0.229247	0.140206	0.158043	-0.0155497	0.363254	0.162349	0.0903273	0	0.226035	Q9BU23	LMF2	Lipase maturation factor 2
1.03548	0.534731	0.00209427	0.680211	0.338083	-0.014926	-0.367066	0.0491552	0	-0.0921059	O14495	PPAP2B	Lipid phosphate phosphohydrolase 3
-0.508328	0.0191765	0.0207348	-0.441317	-0.127632	0.0593872	0.0563612	0.0841541	0	0.170081	Q8ND30	PPFIBP2;PPFIBP1	Liprin-beta-2;Liprin-beta-1
-0.508328	0.0191765	0.0207348	-0.441317	-0.127632	0.0593872	0.0563612	0.0841541	0	0.170081	Q86W92	PPFIBP2;PPFIBP1	Liprin-beta-2;Liprin-beta-1
-0.292086	-0.365859	0.0509901	-0.313835	-0.0296545	0.0765505	0.165358	-0.0839558	0	-0.0358744	P00338	LDHA	L-lactate dehydrogenase A chain
0.0189533	-0.4104	-0.059844	0.164967	-0.364022	-0.127215	-0.0854893	-0.00398064	0	-0.231238	P33121	ACSL1	Long-chain-fatty-acid--CoA ligase 1
0.201157	-0.0491438	0.0812254	-0.0397577	0.135012	0.178986	0.0566006	0.116753	0	0.0967293	O95573	ACSL3	Long-chain-fatty-acid--CoA ligase 3
-0.187517	-0.262415	0.0343571	-0.216383	-0.123034	0.00636101	0.0581856	0.0513554	0	-0.0100002	O60488	ACSL4	Long-chain-fatty-acid--CoA ligase 4
-1.32886	-0.399713	0.122024	0.190035	-0.0878086	-0.366386	0.0102653	-0.402153	0	-0.0963249	Q14114	LRP8	Low-density lipoprotein receptor-related protein 8
-0.341353	-0.488254	-0.117557	-0.324858	-0.409497	-0.190891	-0.0305242	-0.106803	0	-0.118542	Q15046	KARS	Lysine--tRNA ligase
0.591429	-0.249399	0.23347	0.0566454	0.376471	0.159576	0.0196676	0.151729	0	0.129541	Q92633	LPAR1	Lysophosphatidic acid receptor 1
-0.210346	0.281618	-0.292274	0.263103	-0.296083	-0.207117	-0.251902	-0.258941	0	-0.164011	Q8NF37	LPCAT1	Lysophosphatidylcholine acyltransferase 1
0.508287	0.0606222	-0.030571	0.289288	0.0859261	0.00331307	-0.09482	0.0204325	0	-0.0741949	Q96N66	MBOAT7	Lysophospholipid acyltransferase 7
0.897035	0.477888	0.266946	0.530312	0.373312	0.220417	0.054719	0.0135593	0	0.00103378	Q14108	SCARB2	Lysosome membrane protein 2
0.659075	0.751038	0.313767	0.225868	0.417195	0.439534	-0.0195827	0.026927	0	0.0149555	P11279	LAMP1	Lysosome-associated membrane glycoprotein 1
-0.401823	-0.175556	-0.00539207	-0.144751	-0.0814342	-0.116741	-0.0198956	-0.0758209	0	-0.101053	Q08397	LOXL1	Lysyl oxidase homolog 1
-0.0552044	-0.0486107	0.272814	0.127571	0.113733	-0.0431156	0.361027	0.13546	0	-0.0410805	Q9Y4K0	LOXL2	Lysyl oxidase homolog 2
-0.0584335	-0.313659	0.120496	0.0332937	-0.0407972	-0.000597954	0.221439	-0.0211563	0	-0.0993166	P58215	LOXL3	Lysyl oxidase homolog 3
-0.379131	-0.167437	0.151039	-0.282708	-0.00863552	-0.0531616	-0.0117092	-0.0837317	0	0.0635757	P14174	MIF	Macrophage migration inhibitory factor
0.321322	0.366936	-0.128061	0.260137	0.00195599	-0.0656967	-0.0448542	0.0211153	0	-0.0800791	Q9H0U3	MAGT1	Magnesium transporter protein 1
0.582223	0.105752	0.249213	0.00895023	0.194973	0.268623	0.102303	-0.0606175	0	-0.0200663	P04156	PRNP	Major prion protein
-1.13981	-0.742655	-0.202665	-0.333527	-0.243052	-0.0489578	0.105476	-0.133959	0	0.04105	Q14764	MVP	Major vault protein
0.0373363	-0.60437	-0.1253	0.174812	-0.273418	-0.185329	-0.246168	-0.0318203	0	-0.342061	P40926	MDH2	Malate dehydrogenase, mitochondrial
-0.630234	-0.241729	-0.0612249	0.0404139	0.160014	0.181874	0.186925	-0.210324	0	0.117177	Q7Z304	MAMDC2	MAM domain-containing protein 2
-0.795566	-0.432528	-0.582325	0.026598	-0.428263	-0.43756	-0.228744	-0.45187	0	-0.609043	Q13724	MOGS	Mannosyl-oligosaccharide glucosidase
0.286055	-0.206522	-0.251731	0.113391	-0.207563	-0.023776	-0.0593824	-0.0222473	0	-0.0404301	Q3KQU3	MAP7D1	MAP7 domain-containing protein 1
-0.326939	-0.212969	0.0827026	-0.0513573	-0.00373459	0.0143185	0.276068	0.00233841	0	0.0311546	O00339	MATN2	Matrilin-2
-0.534252	-0.152329	-0.0437908	-0.182817	-0.154251	0.0189266	0.131102	-0.0348816	0	0.140087	P43243	MATR3	Matrin-3
-0.0215321	-0.00380135	-0.0565052	-0.0611668	-0.0469685	-0.0434609	0.008955	0.00738907	0	0.031044	P50281	MMP14	Matrix metalloproteinase-14
0.351662	0.189084	0.0427599	0.0164156	-0.0696192	-0.0971251	0.182908	0.403755	0	-0.0118742	O75900	MMP23A	Matrix metalloproteinase-23;Matrix metalloproteinase-23, soluble form
-0.168949	0.193411	0.19924	-0.185903	0.0348797	0.190897	0.0829086	0.0262642	0	0.295422	Q9NR99	MXRA5	Matrix-remodeling-associated protein 5
-0.0945759	0.518807	-0.0615578	0.422089	1.57218	0.0942917	-0.125303	0.184361	0	0.244667	Q9BRK3	MXRA8	Matrix-remodeling-associated protein 8
-1.0347	-0.75625	-0.302613	-0.540749	-0.296314	-0.232037	-0.0565987	-0.423927	0	-0.0948124	Q9Y5V3	MAGED1	Melanoma-associated antigen D1
0.213138	0.321972	-0.042634	-0.0701694	0.200924	-0.0122337	0.00100422	0.12045	0	-0.07022	O00264	PGRMC1	Membrane-associated progesterone receptor component 1
0.774115	0.961287	0.242696	0.0495319	0.356466	0.117807	-0.0968761	0.205773	0	-0.0459108	O15173	PGRMC2	Membrane-associated progesterone receptor component 2
0.474133	-0.0652657	-0.0278368	0.204322	-0.0989428	-0.0599451	-0.00712967	0.067915	0	-0.0273018	P01033	TIMP1	Metalloproteinase inhibitor 1
-0.179281	-0.0444622	0.0542641	-0.255261	0.00758934	0.127781	0.0563755	0.0545349	0	0.0915833	P56192	MARS	Methionine--tRNA ligase, cytoplasmic
0.989805	0.540558	-0.271832	0.347272	-0.066309	0.0832548	-0.39431	0.404226	0	-0.103162	P51608	MECP2	Methyl-CpG-binding protein 2
-0.459427	-0.467115	-0.0883617	-0.0438805	-0.185062	-0.0460854	0.0180016	-0.0989647	0	-0.0447273	Q9NX63	CHCHD3	MICOS complex subunit MIC19
-0.539826	-0.0755949	-0.0464144	-0.335668	-0.0419846	0.0415144	0.0915041	-0.033123	0	0.056242	Q9BRQ6	CHCHD6	MICOS complex subunit MIC25
0.0977726	-0.213982	-0.0366993	-0.0242729	-0.0274048	0.0946903	0.0416927	0.0424385	0	0.000301361	Q16891	IMMT	MICOS complex subunit MIC60
0.738311	-0.385632	0.215609	0.288405	0.559073	0.361172	0.156634	0.231742	0	0.26587	P10620	MGST1	Microsomal glutathione S-transferase 1
0.734501	0.227675	-0.140383	0.107138	0.105439	0.294823	-0.109845	0.0505981	0	0.165172	O14880	MGST3	Microsomal glutathione S-transferase 3
-0.0878553	-0.221328	0.00688648	0.0199566	0.00717163	0.145426	0.135594	0.012681	0	0.0473013	Q9UPN3	MACF1	Microtubule-actin cross-linking factor 1, isoforms 1/2/3/5
-0.131142	-0.0317802	-0.0712414	0.0196686	-0.0988274	0.0341225	0.000535965	0.0403061	0	0.0222092	P78559	MAP1A	Microtubule-associated protein 1A;MAP1A heavy chain;MAP1 light chain LC2
-0.473869	-0.635685	-0.249811	-0.412718	-0.386032	-0.120741	-0.179306	-0.141506	0	0.0974522	P46821	MAP1B	Microtubule-associated protein 1B;MAP1B heavy chain;MAP1 light chain LC1
0.378799	-0.151066	-0.337824	-0.14669	-0.392896	-0.118355	-0.133434	-0.0194283	0	-0.0995579	P27816	MAP4	Microtubule-associated protein 4
0.824484	0.701673	-0.227329	0.212982	0.0324669	-0.0343704	-0.152691	0.199606	0	0.0347881	P21741	MDK	Midkine
0.247133	0.143986	-0.00122261	0.273639	0.0766068	-0.0741901	-0.188199	-0.0572672	0	-0.0905533	Q02978	SLC25A11	Mitochondrial 2-oxoglutarate/malate carrier protein
0.999006	0.915361	0.00887299	0.0996265	0.241636	0.378533	-0.0396109	0.230826	0	0.00755691	Q9NZJ7	MTCH1	Mitochondrial carrier homolog 1
0.829866	0.837156	0.136761	0.185906	0.374611	0.408432	-0.0156956	0.274109	0	0.177256	Q9Y6C9	MTCH2	Mitochondrial carrier homolog 2
0.736952	0.137798	-0.0068264	0.294521	0.0233726	0.0367966	-0.0154495	0.222595	0	-0.0525036	O96008	TOMM40	Mitochondrial import receptor subunit TOM40 homolog
0.658095	0.517549	0.0661545	0.291391	0.33528	0.318197	-0.10937	0.127365	0	0.0227632	Q8N4H5	TOMM5	Mitochondrial import receptor subunit TOM5 homolog
0.237841	0.279786	-0.162746	0.633915	-0.0466633	-0.196606	-0.305706	-0.230034	0	-0.147742	O94826	TOMM70A	Mitochondrial import receptor subunit TOM70
1.03025	1.03421	0.443403	0.111223	0.69203	0.263752	0.212896	0.425537	0	0.322128	Q8IXI2	RHOT1;RHOT2	Mitochondrial Rho GTPase 1;Mitochondrial Rho GTPase 2
-0.464106	-0.261259	-0.0834312	-0.232103	-0.306853	-0.260519	-0.144869	-0.074316	0	-0.176448	P27361	MAPK3	Mitogen-activated protein kinase 3
-0.291941	-0.287985	0.0182705	-0.321888	-0.129658	-0.221121	-0.0911865	-0.0686626	0	-0.0210056	P26038	MSN	Moesin
0.329856	-0.488763	0.0289726	0.0756369	-0.0767946	-0.0169897	0.00608921	0.00791836	0	-0.110833	Q8N2K0	ABHD12	Monoacylglycerol lipase ABHD12
-0.270773	-0.505371	-0.232265	-0.341357	-0.24044	-0.125229	-0.0793533	-0.141643	0	-0.042387	P84022	SMAD3;SMAD2;SMAD9	Mothers against decapentaplegic homolog 3;Mothers against decapentaplegic homolog 2;Mothers against decapentaplegic homolog 9
0.761489	-0.231841	-0.16021	0.214869	0.202578	-0.0862789	-0.3392	-0.425769	0	-0.13784	P30305	CDC25B	M-phase inducer phosphatase 2
0.121815	0.243211	-0.029458	0.0523968	0.0433006	0.119586	-0.0563164	0.0502825	0	-0.0052166	P33527	ABCC1	Multidrug resistance-associated protein 1
-0.231088	-0.0873079	-0.314347	-0.393995	-0.412147	-0.194563	0.00286865	-0.0651789	0	-0.0557032	Q9BQG0	MYBBP1A	Myb-binding protein 1A
0.234487	0.00541973	-0.0917044	0.137569	0.0376854	0.224427	0.0162849	0.0679026	0	0.00111961	Q96S97	MYADM	Myeloid-associated differentiation marker
0.334446	0.164577	0.0421333	0.0329418	0.105917	0.0698872	-0.122702	-0.025341	0	-0.055769	Q9NZM1	MYOF	Myoferlin
-1.30506	-0.371	0.151879	0.0738754	0.478943	0.357068	0.685275	0.24793	0	0.305604	P05976	MYL1;MYL3	Myosin light chain 1/3, skeletal muscle isoform;Myosin light chain 3
-0.486879	-0.305891	-0.14412	0.0326576	0.0436153	0.0780544	0.0586786	-0.145455	0	0.0154972	P14649	MYL6B	Myosin light chain 6B
-0.163221	-0.177538	0.0550232	0.16086	0.187656	0.231293	0.203669	0.0723305	0	0.0969162	Q15746	MYLK	Myosin light chain kinase, smooth muscle;Myosin light chain kinase, smooth muscle, deglutamylated form
-1.61944	-1.08574	-0.0461407	-0.0645981	0.11939	-0.0452728	0.331142	-0.0603371	0	-0.146656	P60660	MYL6	Myosin light polypeptide 6
-0.650808	-0.385553	-0.00410461	-0.155565	-0.010704	0.00656509	0.0593796	-0.0791874	0	0.0450268	Q6WCQ1	MPRIP	Myosin phosphatase Rho-interacting protein
-0.715334	-0.686314	-0.101898	0.189259	0.160297	0.0861988	0.169434	-0.118626	0	-0.0603809	P19105	MYL12A;MYL12B	Myosin regulatory light chain 12A;Myosin regulatory light chain 12B
-0.927664	-0.712028	-0.0839748	0.332092	0.238329	0.19871	0.299112	-0.0693626	0	0.00584984	P24844	MYL9	Myosin regulatory light polypeptide 9
-0.993385	-0.594816	-0.0688171	-0.0217533	0.126045	0.0862026	0.128006	-0.155352	0	-0.000543594	P35580	MYH10	Myosin-10
-0.512334	-0.736578	-0.116725	-0.215148	-0.36736	-0.0601387	-0.585468	-0.174769	0	-0.188697	P35749	MYH11	Myosin-11
-1.4462	-1.40007	-0.249063	0.215012	0.111603	-0.070364	-0.0165729	-0.56238	0	-0.23423	Q7Z406	MYH14	Myosin-14
-1.00434	-0.79796	-0.00423241	0.113247	0.31539	0.217815	0.394268	-0.0341759	0	0.0968876	P35579	MYH9	Myosin-9
-0.831727	-0.209369	-0.300708	-0.382004	-0.608887	-0.268135	-0.226591	-0.30818	0	-0.26971	Q8NFW8	CMAS	N-acylneuraminate cytidylyltransferase
1.12353	0.781967	0.301121	0.426447	0.580944	0.138063	-0.201973	0.0325298	0	-0.148882	Q13423	NNT	NAD(P) transhydrogenase, mitochondrial
-0.340057	0.200219	0.0883312	-0.215916	0.146171	0.0457773	-0.053009	-0.0828772	0	0.368492	P15559	NQO1	NAD(P)H dehydrogenase [quinone] 1
-0.310638	-0.0631132	0.106205	-0.044363	0.126314	0.0445328	-0.024971	-0.0458851	0	0.15007	O95299	NDUFA10	NADH dehydrogenase [ubiquinone] 1 alpha subcomplex subunit 10, mitochondrial
0.448082	-0.0561171	0.0828876	0.484157	0.296731	-0.220345	-0.394758	-0.422808	0	-0.296783	Q86Y39	NDUFA11	NADH dehydrogenase [ubiquinone] 1 alpha subcomplex subunit 11
-0.370042	-0.141246	-0.056138	-0.0344524	-0.167776	-0.234514	-0.101628	-0.0667725	0	-0.131481	Q9P0J0	NDUFA13	NADH dehydrogenase [ubiquinone] 1 alpha subcomplex subunit 13
-0.243527	0.0450392	0.20105	0.277779	0.209267	0.0506515	-0.0202331	-0.101112	0	-0.19413	O43678	NDUFA2	NADH dehydrogenase [ubiquinone] 1 alpha subcomplex subunit 2
-0.426246	-0.249733	0.180266	0.278997	0.297687	0.101517	-0.0907841	-0.157051	0	-0.0717707	Q16718	NDUFA5	NADH dehydrogenase [ubiquinone] 1 alpha subcomplex subunit 5
-0.117262	0.40861	0.308122	-0.0990963	0.431287	0.120002	0.211822	0.103547	0	0.156115	O95182	NDUFA7	NADH dehydrogenase [ubiquinone] 1 alpha subcomplex subunit 7
-0.010232	0.029644	0.151471	0.274446	0.563963	0.141466	0.0431624	-0.0467167	0	0.0560684	P51970	NDUFA8	NADH dehydrogenase [ubiquinone] 1 alpha subcomplex subunit 8
0.299521	0.596872	0.185732	0.0667391	0.410248	0.123103	-0.0136519	0.0635366	0	0.0811338	Q16795	NDUFA9	NADH dehydrogenase [ubiquinone] 1 alpha subcomplex subunit 9, mitochondrial
1.20394	0.67085	0.265455	0.508403	0.381002	0.164405	-0.20713	0.373315	0	-0.0859833	O75438	NDUFB1	NADH dehydrogenase [ubiquinone] 1 beta subcomplex subunit 1
1.04047	0.537145	0.35021	0.584229	0.390431	0.325186	0.159053	0.453343	0	0.0608568	O96000	NDUFB10	NADH dehydrogenase [ubiquinone] 1 beta subcomplex subunit 10
1.48771	1.21168	0.507843	0.203108	0.714453	0.594063	0.215422	0.49354	0	0.427257	Q9NX14	NDUFB11	NADH dehydrogenase [ubiquinone] 1 beta subcomplex subunit 11, mitochondrial
0.4387	0.641297	-0.12435	0.00544739	-0.0716648	-0.00757027	0.000844955	-0.00590897	0	-0.0201759	O95178	NDUFB2	NADH dehydrogenase [ubiquinone] 1 beta subcomplex subunit 2, mitochondrial
0.69588	0.618702	0.213801	0.0927639	0.284376	0.206631	0.0797119	0.228805	0	0.215183	O43676	NDUFB3	NADH dehydrogenase [ubiquinone] 1 beta subcomplex subunit 3
-0.119851	0.199001	0.0397024	-0.202419	-0.000676155	0.0468502	0.00759983	0.0633707	0	0.111082	O95168	NDUFB4	NADH dehydrogenase [ubiquinone] 1 beta subcomplex subunit 4
0.906182	0.135072	0.0273085	0.535863	0.212687	0.0775785	-0.255196	0.00452805	0	-0.248272	O43674	NDUFB5	NADH dehydrogenase [ubiquinone] 1 beta subcomplex subunit 5, mitochondrial
0.396208	0.178141	-0.104622	0.352466	0.190453	0.00614166	-0.366983	-0.292525	0	-0.16766	O95139	NDUFB6	NADH dehydrogenase [ubiquinone] 1 beta subcomplex subunit 6
0.622522	0.0600958	-0.0522356	0.37883	-0.0244017	-0.0884199	-0.249858	-0.0330086	0	-0.321932	P17568	NDUFB7	NADH dehydrogenase [ubiquinone] 1 beta subcomplex subunit 7
1.0535	-0.279322	0.332652	0.694918	0.384249	0.224311	-0.137379	0.0981293	0	-0.0602512	O95169	NDUFB8	NADH dehydrogenase [ubiquinone] 1 beta subcomplex subunit 8, mitochondrial
0.971237	0.278938	0.173458	0.090559	0.159773	0.0445042	-0.00209045	0.239975	0	-0.0874043	Q9Y6M9	NDUFB9	NADH dehydrogenase [ubiquinone] 1 beta subcomplex subunit 9
-0.275728	0.0237513	0.177148	0.177763	0.171595	-0.0587521	-0.00697517	-0.175249	0	-0.227575	P49821	NDUFV1	NADH dehydrogenase [ubiquinone] flavoprotein 1, mitochondrial
-0.538907	-0.3944	0.116788	0.252212	0.178783	-0.0625773	0.0172701	-0.299776	0	-0.370802	P19404	NDUFV2	NADH dehydrogenase [ubiquinone] flavoprotein 2, mitochondrial
-0.412786	-0.00531387	0.0318327	0.0367718	0.0416794	-0.0690412	-0.204669	-0.264518	0	-0.185083	O75306	NDUFS2	NADH dehydrogenase [ubiquinone] iron-sulfur protein 2, mitochondrial
-0.482504	-0.0677176	0.243999	0.0725946	0.359208	0.130135	0.0372171	-0.128831	0	-0.0451088	O75489	NDUFS3	NADH dehydrogenase [ubiquinone] iron-sulfur protein 3, mitochondrial
0.13201	-0.0884943	0.106728	0.195154	0.344907	0.193146	0.038003	0.0218964	0	0.0357962	O43920	NDUFS5	NADH dehydrogenase [ubiquinone] iron-sulfur protein 5
-0.768228	0.0131912	0.269649	0.0894518	0.324542	-0.0445757	-0.0370092	-0.35279	0	-0.34477	O75380	NDUFS6	NADH dehydrogenase [ubiquinone] iron-sulfur protein 6, mitochondrial
-0.388647	0.274689	0.211	0.072649	0.318335	0.0258322	-0.106002	-0.063262	0	-0.0112534	O75251	NDUFS7	NADH dehydrogenase [ubiquinone] iron-sulfur protein 7, mitochondrial
-0.190615	0.150727	0.206103	0.0435076	0.255333	0.0978308	0.00945282	0.0234308	0	0.0382509	O00217	NDUFS8	NADH dehydrogenase [ubiquinone] iron-sulfur protein 8, mitochondrial
0.83168	0.607807	0.126284	0.198462	0.291365	0.127333	-0.18037	0.0313416	0	-0.0711441	P00387	CYB5R3	NADH-cytochrome b5 reductase 3;NADH-cytochrome b5 reductase 3 membrane-bound form;NADH-cytochrome b5 reductase 3 soluble form
-0.136112	0.319698	0.360411	0.120823	0.433641	0.157768	0.15518	-0.0381241	0	-0.0812321	P28331	NDUFS1	NADH-ubiquinone oxidoreductase 75 kDa subunit, mitochondrial
-0.250116	-0.330781	-0.0433207	-0.0711899	-0.265935	-0.118973	-0.028636	-0.108667	0	-0.0930672	P22570	FDXR	NADPH:adrenodoxin oxidoreductase, mitochondrial
-0.486623	-0.446692	-0.258322	-0.442736	-0.512726	-0.257979	-0.23943	-0.333057	0	-0.20057	Q9BXJ9	NAA15	N-alpha-acetyltransferase 15, NatA auxiliary subunit
0.496202	0.0579739	0.0385189	0.0380936	-0.0576572	0.0956707	0.239166	-0.0881853	0	-0.181781	P08473	MME	Neprilysin
-0.635988	-0.543963	-0.0761776	-0.181313	-0.0376072	0.0490341	-0.0350914	-0.15995	0	0.0298595	P48681	NES	Nestin
-0.294228	-0.656527	-0.139448	-0.348333	-0.418203	-0.116991	-0.148939	-0.280426	0	-0.126198	Q09666	AHNAK	Neuroblast differentiation-associated protein AHNAK
0.466192	-0.0837259	-0.114862	-0.129586	-0.0955896	0.0496855	0.0275383	-0.235271	0	-0.131451	Q9P121	NTM	Neurotrimin
0.738281	-0.273748	0.0348749	0.0515728	0.0122623	0.00830269	0.155809	0.132548	0	0.0960875	P56730	PRSS12	Neurotrypsin
-0.498344	-0.258429	-0.139332	-0.354532	-0.309662	-0.104412	-0.0374641	-0.108723	0	0.063324	Q14697	GANAB	Neutral alpha-glucosidase AB
-0.349987	-0.154264	0.173733	1.38493	1.40671	0.262686	0.26421	-0.197506	0	-0.118515	Q0ZGT2	NEXN	Nexilin
-0.3805	-0.182908	0.0942478	0.00514698	0.0967493	0.141462	0.251634	-0.212268	0	0.0170059	P55769	NHP2L1	NHP2-like protein 1;NHP2-like protein 1, N-terminally processed
-0.618637	-0.27906	-0.12103	-0.324074	-0.460307	-0.119049	0.0443869	-0.137887	0	-0.0446739	P43490	NAMPT	Nicotinamide phosphoribosyltransferase
-0.191618	0.0495606	0.240253	-0.13212	0.150064	0.0253525	0.520565	0.0960941	0	0.262045	P14543	NID1	Nidogen-1
-0.603424	-0.290489	0.208498	-0.084589	0.00577927	-0.134584	0.196629	-0.0541782	0	0.0534134	Q14112	NID2	Nidogen-2
0.511303	-0.465111	0.130582	-0.577644	-0.426926	0.225425	0.153257	0.204657	0	0.199442	P05114	HMGN1	Non-histone chromosomal protein HMG-14
-0.485788	-0.288603	-0.271715	-0.402298	-0.21802	0.109692	0.183422	-0.0608959	0	0.16626	Q15233	NONO	Non-POU domain-containing octamer-binding protein
-0.140198	-0.423931	-0.104414	0.111046	-0.32525	-0.108941	-0.19109	-0.367598	0	-0.127291	O00712	NFIB;NFIX;NFIC;NFIA	Nuclear factor 1 B-type;Nuclear factor 1 X-type;Nuclear factor 1 C-type;Nuclear factor 1 A-type
-0.161694	-0.219713	-0.114952	-0.0259228	-0.0980282	0.0153942	-0.108837	-0.0878258	0	-0.0309601	Q14980	NUMA1	Nuclear mitotic apparatus protein 1
-0.380477	-0.0666628	-0.215231	-0.0252199	-0.194675	-0.12645	-0.0544739	-0.166318	0	-0.175419	Q8N1F7	NUP93	Nuclear pore complex protein Nup93
-2.78719	-2.35944	-0.922738	0.474187	-0.874898	-0.9901	-0.801691	-1.19853	0	-2.07733	O75376	NCOR1	Nuclear receptor corepressor 1
-0.283825	-0.68319	-0.130415	-0.026494	-0.216967	0.0456867	0.0235195	-0.0252142	0	-0.015913	P67809	YBX1	Nuclease-sensitive element-binding protein 1
0.222497	0.262016	-0.0500135	0.361579	0.693564	0.361841	-0.0531635	0.214324	0	0.131434	Q9BZE4	GTPBP4	Nucleolar GTP-binding protein 1
0.184093	0.263836	-0.175398	0.15896	0.00538635	0.0030365	-0.0626316	0.0635662	0	-0.0522499	O00567	NOP56	Nucleolar protein 56
-0.218595	-0.156579	-0.0760317	0.085495	0.158441	0.104885	-0.00580025	-0.0285711	0	0.203196	Q9Y2X3	NOP58	Nucleolar protein 58
0.126807	0.0543451	-0.289012	-0.134021	-0.16287	-0.018837	-0.0517492	-0.0724926	0	-0.0107012	Q9NR30	DDX21	Nucleolar RNA helicase 2
0.798369	-0.0113382	0.0165958	0.315785	0.0317326	0.104143	-0.0508194	0.128969	0	-0.100002	P17480	UBTF	Nucleolar transcription factor 1
-1.16867	-0.667381	-0.212042	-0.210016	-0.234392	-0.0482407	-0.064167	-0.24144	0	0.0352306	P19338	NCL	Nucleolin
-0.892792	-0.266346	0.0889244	-0.318277	0.00905037	0.17337	0.339117	0.101854	0	0.252474	P06748	NPM1	Nucleophosmin
-0.447084	-0.47176	0.0776882	-0.390576	0.00285816	-0.0252791	0.00725174	-0.00216198	0	0.305381	P55209	NAP1L1	Nucleosome assembly protein 1-like 1
0.583036	0.483988	0.110679	0.231305	0.254158	0.137744	-0.0751791	0.0839195	0	0.05198	Q9NX40	OCIAD1	OCIA domain-containing protein 1
0.876979	0.440599	0.0742588	-0.183357	0.028842	0.0655241	0.0272007	0.239949	0	-0.0743418	Q9NRP0	OSTC	Oligosaccharyltransferase complex subunit OSTC
0.77218	-0.221993	0.174163	-0.0219879	-0.105132	0.234641	-0.0255699	0.0141315	0	0.152723	Q8TAD7	OCC1	Overexpressed in colon carcinoma 1 protein
0.357163	-0.739973	-0.167051	0.347225	-0.0109177	0.0201406	0.0405235	0.00159836	0	0.0499001	Q9H4L5	OSBPL3	Oxysterol-binding protein-related protein 3
-0.0837326	-0.297242	-0.214296	-0.0503445	-0.222452	-0.172852	-0.288388	-0.168975	0	-0.178971	Q9BZF1	OSBPL8	Oxysterol-binding protein-related protein 8
1.07153	0.59797	0.375508	0.317135	0.366193	0.381175	0.524671	0.555979	0	0.491476	Q8WX93	PALLD;MYPN	Palladin;Myopalladin
0.390193	-0.134789	0.180106	0.560534	-0.135879	-0.0963364	-0.174563	-0.732373	0	0.0196295	P20962	PTMS	Parathymosin
-0.165702	0.16386	-0.138045	0.0328598	-0.139339	-0.000228882	-0.21665	0.0040741	0	-0.160353	O75475	PSIP1	PC4 and SFRS1-interacting protein
-0.401815	-0.39719	0.0127563	-0.176313	-0.219479	-0.0596848	0.169224	-0.0651836	0	-0.0566692	Q9NR12	PDLIM7	PDZ and LIM domain protein 7
-0.0812721	-0.274776	0.22625	-0.366394	0.0616531	-0.0795517	0.0284348	0.0184269	0	0.198606	P62937	PPIA	Peptidyl-prolyl cis-trans isomerase A;Peptidyl-prolyl cis-trans isomerase A, N-terminally processed
-0.470749	0.0577049	0.187296	-0.143412	0.140923	-0.0998478	0.225716	0.0518131	0	0.0635624	P23284	PPIB	Peptidyl-prolyl cis-trans isomerase B
0.406379	-0.300687	0.0166044	0.0273743	-0.0829582	-0.11973	-0.105334	0.174032	0	-0.0863934	Q14318	FKBP8	Peptidyl-prolyl cis-trans isomerase FKBP8
0.0694332	0.157517	0.133064	0.0321827	0.0182648	-0.116131	0.384613	0.186216	0	0.0213051	Q92626	PXDN	Peroxidasin homolog
-0.312296	-0.421919	0.0238419	-0.171907	0.00226021	-0.118179	-0.0924168	-0.12645	0	-0.0140724	Q06830	PRDX1	Peroxiredoxin-1
-0.0689001	-0.214263	-0.0408745	0.049819	0.0441503	-0.15679	-0.0637884	-0.049902	0	-0.102266	P32119	PRDX2	Peroxiredoxin-2
-0.294983	-0.369907	-0.0776997	-0.0149822	-0.252017	-0.163887	-0.00407219	-0.101057	0	-0.0407343	Q13162	PRDX4	Peroxiredoxin-4
-0.25826	-0.48938	-0.119249	-0.290614	-0.178842	-0.206157	-0.122813	-0.103685	0	-0.0108004	P30044	PRDX5	Peroxiredoxin-5, mitochondrial
-0.207805	-0.17123	0.0618944	-0.163469	-0.0184479	-0.108277	-0.0390282	-0.0767784	0	0.0204258	P30041	PRDX6	Peroxiredoxin-6
0.00596333	-0.0139341	-0.184199	0.129871	-0.115192	0.0196419	-0.00642586	-0.0280285	0	-0.054656	O00541	PES1	Pescadillo homolog
0.362732	0.483803	0.107376	0.405838	0.285913	0.019825	0.299969	0.0544586	0	-0.00744247	Q00325	SLC25A3	Phosphate carrier protein, mitochondrial
-0.0800457	-0.0301933	-0.161072	-0.0317316	-0.220238	-0.145305	-0.0593719	-0.0372095	0	-0.181158	P48651	PTDSS1	Phosphatidylserine synthase 1
0.0260878	-0.368607	0.181612	-0.164702	-0.0878582	0.163967	0.533777	0.299256	0	0.242209	O95394	PGM3	Phosphoacetylglucosamine mutase
0.318926	-0.0214968	0.0219183	-0.34581	-0.190461	-0.0651827	0.242865	0.217555	0	0.0205269	Q16822	PCK2	Phosphoenolpyruvate carboxykinase [GTP], mitochondrial
0.156692	0.053935	0.156146	-0.0386019	-0.0114832	0.0414524	0.0186186	0.126191	0	-0.0272808	P00558	PGK1	Phosphoglycerate kinase 1
-0.135298	-0.501674	0.0354004	-0.314128	-0.098093	-0.297998	-0.141052	-0.0686045	0	-0.0518551	P18669	PGAM1;PGAM2;PGAM4	Phosphoglycerate mutase 1;Phosphoglycerate mutase 2;Probable phosphoglycerate mutase 4
0.3638	0.156118	0.0339775	0.208819	0.192827	0.116636	0.0137081	0.0160408	0	-0.0597839	P53801	PTTG1IP	Pituitary tumor-transforming gene 1 protein-interacting protein
0.831398	0.47933	0.36812	0.250592	0.206882	0.39558	-0.0801067	0.304471	0	0.281625	Q5JTB6	PLAC9	Placenta-specific protein 9
0.398974	0.0250559	0.0234966	0.0811682	0.0829039	0.0714426	0.0174866	0.164574	0	0.074091	P23634	ATP2B4;ATP2B1	Plasma membrane calcium-transporting ATPase 4;Plasma membrane calcium-transporting ATPase 1
0.3905	-0.42942	-0.30242	-0.399913	-0.571818	-0.132604	0.053565	-0.096837	0	-0.160258	Q8NC51	SERBP1	Plasminogen activator inhibitor 1 RNA-binding protein
0.986199	0.612964	0.195266	0.733079	0.300247	0.373047	0.0689888	0.503565	0	-0.0203743	Q9HBL7	PLGRKT	Plasminogen receptor (KT)
-0.100584	-0.460613	0.0516453	-0.0857124	0.00969124	-0.186831	-0.0437908	0.193392	0	0.116788	P43034	PAFAH1B1	Platelet-activating factor acetylhydrolase IB subunit alpha
0.0266113	0.0662327	-0.118366	0.00788021	0.099638	-0.116531	-0.179807	-0.0682631	0	-0.0382042	P16234	PDGFRA;FLT3	Platelet-derived growth factor receptor alpha;Receptor-type tyrosine-protein kinase FLT3
-0.2005	0.147483	0.373436	-0.598965	0.189065	0.302614	0.320337	0.312393	0	0.550424	Q8WV24	PHLDA1	Pleckstrin homology-like domain family A member 1
-0.897836	-0.490004	-0.262949	-0.101028	-0.281463	-0.0958595	-0.152958	-0.404398	0	-0.196355	Q86UU1	PHLDB1	Pleckstrin homology-like domain family B member 1
-0.661169	-0.512529	-0.119144	0.053421	0.191637	0.146955	-0.00184631	-0.0931034	0	0.0174503	Q15149	PLEC	Plectin
0.856704	0.661633	0.00231934	0.139886	0.094286	0.103891	-0.144193	0.322443	0	0.0633144	P21246	PTN	Pleiotrophin
-0.814631	-0.26371	-0.0176582	-0.303436	-0.12154	0.0693035	-0.00787544	-0.0686684	0	0.0161343	P09874	PARP1	Poly [ADP-ribose] polymerase 1
-0.618404	-0.490905	-0.0531788	-0.265778	-0.114092	0.0720215	0.0437203	-0.122643	0	0.185789	Q9UKK3	PARP4	Poly [ADP-ribose] polymerase 4
-0.156707	-0.37058	-0.0781536	-0.102241	-0.111274	-0.111587	-0.0464754	-0.169904	0	-0.036952	Q15365	PCBP1	Poly(rC)-binding protein 1
-0.0613537	-0.199005	0.105568	-0.105563	-0.126052	0.064682	0.0777416	0.0693111	0	0.0880842	Q15366	PCBP2;PCBP3	Poly(rC)-binding protein 2;Poly(rC)-binding protein 3
-0.0165396	-0.0685234	0.0203714	-0.208181	-0.0723944	0.0948048	0.0366249	0.0152903	0	0.122098	P11940	PABPC1	Polyadenylate-binding protein 1
-0.992004	-0.369312	-0.0799999	-0.129927	0.0195904	-0.0584507	-0.120071	-0.171389	0	-0.0262051	Q6NZI2	PTRF	Polymerase I and transcript release factor
0.485617	0.423246	0.11461	0.360489	0.2947	0.00331593	-0.0905533	0.0124064	0	-0.0912561	Q10471	GALNT2	Polypeptide N-acetylgalactosaminyltransferase 2;Polypeptide N-acetylgalactosaminyltransferase 2 soluble form
-0.115428	0.0502968	-0.107562	0.0119095	-0.0722036	0.00294399	-0.118344	-0.0887403	0	-0.10601	P54707	ATP12A	Potassium-transporting ATPase alpha chain 2
-0.293871	-0.32654	-0.11005	0.223484	-0.105761	-0.12299	0.0504055	-0.124264	0	-0.0654335	Q96AQ6	PBXIP1	Pre-B-cell leukemia transcription factor-interacting protein 1
-1.23644	-0.33185	0.208662	-0.0545578	0.26181	0.0207634	-0.00195885	-0.255507	0	0.1183	P02545	LMNA	Prelamin-A/C;Lamin-A/C
-0.517237	-0.180068	-0.160787	-0.388067	-0.231234	-0.0491781	0.128442	-0.0884104	0	0.170456	Q9UMS4	PRPF19	Pre-mRNA-processing factor 19
0.187872	0.2771	0.243902	0.342279	0.112621	0.303635	0.101935	0.195249	0	0.338313	O75400	PRPF40A	Pre-mRNA-processing factor 40 homolog A
-0.300292	-0.284359	-0.134349	-0.0441809	-0.097064	-0.0206203	-0.0988655	-0.116265	0	-0.0446596	O94906	PRPF6	Pre-mRNA-processing factor 6
-0.140757	-0.00968933	-0.0787191	0.118839	-0.0271034	-0.0651054	0.047987	-0.0828857	0	-0.0256691	Q6P2Q9	PRPF8	Pre-mRNA-processing-splicing factor 8
0.0876408	-0.0674782	-0.104961	0.0380001	0.0117779	0.0239906	-0.147448	-0.00449944	0	0.140398	Q8IY81	FTSJ3	pre-rRNA processing protein FTSJ3
0.173915	0.0780726	-0.266108	0.14286	-0.0818376	-0.0497284	-0.145552	0.140533	0	-0.149389	P46087	NOP2	Probable 28S rRNA (cytosine(4447)-C(5))-methyltransferase
-0.147501	-0.143869	-0.00363541	-0.233374	-0.103241	0.093647	0.166542	0.0575314	0	0.103256	Q92841	DDX17	Probable ATP-dependent RNA helicase DDX17
-0.721735	-0.338398	-0.279519	-0.165414	-0.215145	-0.253035	-0.221583	-0.246574	0	-0.191002	Q9BUQ8	DDX23	Probable ATP-dependent RNA helicase DDX23
-1.22463	-0.306068	-0.169254	0.0712309	0.0493317	-0.191712	-0.596353	-0.979202	0	0.0469904	Q9Y6V7	DDX49	Probable ATP-dependent RNA helicase DDX49
-0.553206	-0.265202	-0.157909	-0.08251	-0.216589	0.142992	0.0231686	-0.0972557	0	0.0444336	P17844	DDX5	Probable ATP-dependent RNA helicase DDX5
-0.202295	-0.609165	-0.042654	-0.107069	-0.19174	-0.00206184	-0.0462217	-0.118456	0	-0.0913715	P26196	DDX6	Probable ATP-dependent RNA helicase DDX6
0.351934	0.222253	0.065115	0.181675	0.229428	-0.00739479	-0.0385647	0.0067749	0	-0.0375099	Q8TED1	GPX8	Probable glutathione peroxidase 8
-0.0316524	-0.120207	-0.0888491	0.20607	0.03547	0.105796	-0.0488157	0.0712624	0	-0.00237369	Q99848	EBNA1BP2	Probable rRNA-processing protein EBP2
-0.752994	-0.199472	-0.313861	-0.487501	-0.401641	-0.631749	-0.0655651	-0.194093	0	-0.0432987	Q15113	PCOLCE	Procollagen C-endopeptidase enhancer 1
-0.251339	-0.246416	0.0749664	-0.195177	-0.014822	-0.00251579	0.302452	0.0739155	0	0.09021	Q02809	PLOD1	Procollagen-lysine,2-oxoglutarate 5-dioxygenase 1
-0.174776	-0.108398	0.275143	-0.321335	0.192024	0.033741	0.131247	0.067255	0	0.323488	P07737	PFN1	Profilin-1
-0.437997	-0.624591	-0.0581884	-0.0720777	-0.327994	-0.227482	-0.226332	-0.212995	0	-0.121033	P35080	PFN2	Profilin-2
-0.50529	-0.22965	-0.0730448	-0.0663786	-0.228419	-0.213596	-0.185915	-0.26231	0	-0.106506	O75340	PDCD6	Programmed cell death protein 6
0.115164	0.829256	0.70504	0.482344	1.01304	0.452881	-0.0738525	0.112083	0	0.1542	P35232	PHB	Prohibitin
0.116781	0.530146	0.494822	0.576107	0.803492	0.292911	-0.179062	-0.04599	0	0.0785179	Q99623	PHB2	Prohibitin-2
-0.141253	0.0355148	-0.0302334	-0.0908546	0.052042	-0.00263786	-0.0723019	-0.0624256	0	0.00212288	Q07954	LRP1	Prolow-density lipoprotein receptor-related protein 1;Low-density lipoprotein receptor-related protein 1 85 kDa subunit;Low-density lipoprotein receptor-related protein 1 515 kDa subunit;Low-density lipoprotein receptor-related protein 1 intracellular domain
-0.410689	-0.0566635	0.0264702	-0.238285	0.0511484	-0.0363197	0.256265	0.161919	0	0.0942984	Q32P28	LEPRE1	Prolyl 3-hydroxylase 1
-0.342591	-0.267755	-0.146576	-0.0174227	-0.161533	-0.211502	-0.135096	-0.195006	0	-0.221799	Q8IVL6	LEPREL2	Prolyl 3-hydroxylase 3
-0.196215	-0.276684	0.0541267	-0.171522	-0.143974	-0.00413895	0.218258	0.0552368	0	0.0156727	P13674	P4HA1	Prolyl 4-hydroxylase subunit alpha-1
1.07952	0.733294	0.28323	0.684644	0.611832	0.162452	0.07617	0.049036	0	-0.00663757	Q12884	FAP	Prolyl endopeptidase FAP;Antiplasmin-cleaving enzyme FAP, soluble form
-0.124606	-0.0846863	0.0448265	-0.395014	-0.0756111	-0.022974	-0.158009	-0.00685978	0	0.14062	Q15185	PTGES3	Prostaglandin E synthase 3
-0.460861	-0.451694	-0.190471	-0.304263	-0.0999708	-0.101306	-0.240115	-0.389277	0	-0.040494	Q99873	PRMT1	Protein arginine N-methyltransferase 1
0.11661	0.0136547	-0.126659	0.100614	-0.105654	0.2421	0.127131	0.0956955	0	-0.14587	O00622	CYR61	Protein CYR61
0.131955	0.434874	0.0645323	-0.120274	-0.124482	0.191585	0.0672188	0.195431	0	0.224106	P35659	DEK	Protein DEK
-0.482126	-0.285324	0.12639	-0.290989	0.104927	0.0119686	0.0790062	-0.132216	0	0.114811	P07237	P4HB	Protein disulfide-isomerase
-0.555817	-0.262291	-0.00800323	-0.216219	-0.0383282	-0.20701	-0.102117	-0.213928	0	-0.0517673	P30101	PDIA3	Protein disulfide-isomerase A3
-0.329649	-0.181551	0.03965	-0.171475	0.118279	0.00864792	0.0334225	0.0184622	0	0.096138	P13667	PDIA4	Protein disulfide-isomerase A4
-0.200419	-0.259214	0.0170498	-0.0608997	0.125438	0.0821829	-0.0995674	-0.106223	0	0.0911856	Q15084	PDIA6	Protein disulfide-isomerase A6
1.22795	0.891597	0.27209	0.516646	0.6379	0.192354	-0.0127354	0.160738	0	-0.00423431	P49257	LMAN1	Protein ERGIC-53
-0.700461	-0.416952	-0.164236	-0.331975	-0.116867	-0.101258	-0.0882025	-0.309209	0	0.0479603	Q8NCA5	FAM98A	Protein FAM98A
0.0549812	-0.304335	-0.0853081	-0.216207	0.0210037	-0.126097	-0.102579	-0.0734453	0	-0.0150442	Q13045	FLII	Protein flightless-1 homolog
-0.184645	-0.0942936	0.0650654	-0.194496	-0.0436249	0.044014	-0.087656	-0.139177	0	0.0477581	P17252	PRKCA	Protein kinase C alpha type
-0.790505	0.160124	0.00241089	-0.0974073	0.0725441	-0.00172996	0.0308151	-0.00498772	0	0.140821	Q969G5	PRKCDBP	Protein kinase C delta-binding protein
-0.180589	-0.419376	-0.167709	-0.189014	-0.204605	-0.00885487	0.0410919	0.00290966	0	0.12353	Q86UE4	MTDH	Protein LYRIC
0.145664	-0.179008	0.146862	0.030695	0.112564	0.0616293	-0.00700855	-0.0490828	0	0.119199	Q9BPW8	GBAS;NIPSNAP1	Protein NipSnap homolog 2;Protein NipSnap homolog 1
-0.632194	-0.479868	-0.0535259	-0.175266	-0.128931	-0.0267906	0.118267	-0.132401	0	0.0723991	O14974	PPP1R12A	Protein phosphatase 1 regulatory subunit 12A
-0.481585	-0.184399	0.170867	-0.143631	0.0436516	-0.00968552	-0.0528774	-0.116535	0	-0.030983	Q96PU8	QKI	Protein quaking
0.223121	0.867138	-0.0810556	0.318882	0.229723	0.08181	-0.143086	-0.00185776	0	-0.134379	O15258	RER1	Protein RER1
-0.03372	0.277595	-0.181063	0.0830469	-0.148042	0.00980759	0.0422993	0.0551434	0	-0.174517	Q14690	PDCD11	Protein RRP5 homolog
-0.745382	-0.764619	-0.223003	-0.112859	-0.208727	-0.0136375	-0.373365	-0.495768	0	0.0403538	P60903	S100A10	Protein S100-A10
0.289689	0.261851	0.465759	-0.570546	-0.0588741	-0.0109148	0.328466	0.162865	0	0.13416	P31949	S100A11	Protein S100-A11;Protein S100-A11, N-terminally processed
-1.28798	-0.77034	-0.14695	-0.335577	-0.098896	-0.0949326	0.246075	-0.238375	0	-0.12961	Q99584	S100A13	Protein S100-A13
-0.533946	-0.574423	0.108166	-0.0809231	-0.173308	-0.0529633	-0.186117	-0.467919	0	-0.215831	P06703	S100A6	Protein S100-A6
-0.504093	-0.584601	-0.0681715	-0.473007	-0.367492	-0.310161	0.0115747	-0.0929079	0	-0.186574	P55735	SEC13	Protein SEC13 homolog
-0.0188808	0.111475	0.181181	-0.0487986	0.0411758	0.147847	0.272702	0.145846	0	0.155633	P18583	SON	Protein SON
-0.34121	-0.105064	-0.0647106	-0.201482	-0.105094	-0.12986	0.106738	-0.0382929	0	-0.0213842	Q15436	SEC23A	Protein transport protein Sec23A
-0.405831	-0.346912	-0.183595	0.195183	-0.170875	-0.0133982	-0.197376	-0.380086	0	-0.124522	P61619	SEC61A1	Protein transport protein Sec61 subunit alpha isoform 1
1.33759	1.68658	0.531343	0.294893	0.72262	0.525971	0.414253	0.565105	0	0.837579	P60468	SEC61B	Protein transport protein Sec61 subunit beta
-0.592201	-0.449447	-0.0627384	-0.339157	-0.301782	0.170238	0.0482349	-0.138587	0	0.145705	O95785	WIZ	Protein Wiz
0.410882	-0.023344	0.118682	0.133708	0.0579519	-0.0387306	0.252055	0.184382	0	-0.0207968	P41221	WNT5A	Protein Wnt-5a
0.55552	0.180622	0.247434	-0.00337315	0.0687771	0.0348291	0.112441	0.354871	0	0.0628653	Q9H1J7	WNT5B	Protein Wnt-5b
-0.364628	-0.205582	0.177818	-0.0878658	0.0721664	0.134119	0.138166	-0.107933	0	0.176727	P21980	TGM2	Protein-glutamine gamma-glutamyltransferase 2
-0.384404	-0.335559	-0.411204	-0.188206	-0.702763	-0.488801	-0.321933	-0.439368	0	-0.323744	Q8TDZ2	MICAL1	Protein-methionine sulfoxide oxidase MICAL1
1.00376	0.632496	0.280459	0.492315	0.649116	0.252606	0.00215817	-0.0594645	0	0.134362	Q04941	PLP2	Proteolipid protein 2
-0.119934	-0.0664768	0.302683	-0.0214176	0.0298252	0.190136	0.35215	0.138809	0	0.0654983	Q14517	FAT1	Protocadherin Fat 1;Protocadherin Fat 1, nuclear form
-0.205829	-0.17504	0.16788	0.0741024	-0.158767	0.110057	0.0656223	0.00612927	0	0.0292254	Q9Y5G6	PCDHGA7	Protocadherin gamma-A7
-0.264799	-0.128484	0.127065	-0.0304203	-0.146821	-0.0201292	-0.0910969	-0.0278978	0	-0.158992	Q9Y5G0	PCDHGB5	Protocadherin gamma-B5
0.0203819	-0.0728149	0.15455	-0.0615902	-0.0553493	0.0876894	0.0864077	0.0640373	0	0.0356941	Q9Y5F8	PCDHGB7	Protocadherin gamma-B7
0.204748	-0.150856	0.337609	0.0856638	0.048625	0.188344	0.268373	0.158987	0	0.0695381	Q9HCL0	PCDH18	Protocadherin-18
0.287135	0.748943	0.0473852	-0.0969448	0.0551681	0.117955	0.183812	0.310011	0	0.279882	Q59GN2	RPL39P5;RPL39	Putative 60S ribosomal protein L39-like 5;60S ribosomal protein L39
0.0380669	-0.170374	0.220718	-0.130814	0.00491333	0.134979	0.148794	0.163435	0	0.164154	Q5VTE0	EEF1A1P5;EEF1A1;EEF1A2	Putative elongation factor 1-alpha-like 3;Elongation factor 1-alpha 1;Elongation factor 1-alpha 2
-0.443187	-0.122196	-0.211	-0.308303	-0.17349	-0.0241985	-0.0620632	-0.0303688	0	-0.0309887	Q2VIR3	EIF2S3L;EIF2S3	Putative eukaryotic translation initiation factor 2 subunit 3-like protein;Eukaryotic translation initiation factor 2 subunit 3
-0.41497	-0.237522	-0.213591	-0.324964	-0.207578	-0.0510626	-0.0427475	-0.0706367	0	-0.00393009	P41091	EIF2S3L;EIF2S3	Putative eukaryotic translation initiation factor 2 subunit 3-like protein;Eukaryotic translation initiation factor 2 subunit 3
-0.121709	-0.12287	0.0719051	-0.0892696	0.0208311	-0.0695648	0.000293732	0.0103827	0	-0.0752668	O60361	NME2P1;NME2;NME1	Putative nucleoside diphosphate kinase;Nucleoside diphosphate kinase B;Nucleoside diphosphate kinase A
0.274545	0.41726	0.104665	-0.0950995	0.128453	0.132733	0.103726	0.231536	0	0.114291	Q49A26	GLYR1	Putative oxidoreductase GLYR1
0.0834599	-0.521452	0.133541	0.071455	-0.155313	-0.0370588	-0.251775	-0.0455084	0	0.0692329	Q96TA0	PCDHB18P;PCDHB16;PCDHB15;PCDHB7;PCDHB6;PCDHB12;PCDHB4;PCDHB5;PCDHB3;PCDHB11;PCDHB9;PCDHB13;PCDHB14;PCDHB2;PCDHB10;PCDHB8	Putative protocadherin beta-18;Protocadherin beta-16;Protocadherin beta-15;Protocadherin beta-7;Protocadherin beta-6;Protocadherin beta-12;Protocadherin beta-4;Protocadherin beta-5;Protocadherin beta-3;Protocadherin beta-11;Protocadherin beta-9;Protocadherin beta-13;Protocadherin beta-14;Protocadherin beta-2;Protocadherin beta-10;Protocadherin beta-8
0.668205	0.810963	0.287724	0.199886	0.466429	0.24198	0.1963	0.224106	0	0.410814	A8MT19	RHPN2P1;RHPN2	Putative rhophilin-2-like protein RHPN2P1;Rhophilin-2
-0.137239	-0.0289926	-0.0996456	-0.302541	-0.354886	-0.0854225	0.0423756	0.0063858	0	-0.0131826	P08559	PDHA1	Pyruvate dehydrogenase E1 component subunit alpha, somatic form, mitochondrial
-0.400023	-0.558783	0.0509396	-0.0689316	-0.059145	0.0715427	-0.0546751	-0.0828028	0	0.0481863	P11177	PDHB	Pyruvate dehydrogenase E1 component subunit beta, mitochondrial
-0.112709	-0.492702	0.0865555	-0.349365	-0.269285	0.230543	0.212612	0.225355	0	-0.0127258	P14618	PKM	Pyruvate kinase PKM
0.166624	0.130789	0.2012	-0.0981131	0.160225	0.262118	0.350193	0.0909758	0	0.285209	Q14699	RFTN1	Raftlin
0.469709	0.290476	0.0217667	0.23989	0.282626	0.237325	0.108024	0.135736	0	0.380448	Q6IAA8	LAMTOR1	Ragulator complex protein LAMTOR1
-0.22697	0.162275	0.0986853	0.0579281	0.112726	0.0558529	0.262068	0.220113	0	0.0947142	Q9Y2Q5	LAMTOR2	Ragulator complex protein LAMTOR2
-0.323638	-0.538528	-0.28304	0.0113087	-0.138053	-0.189093	-0.188542	-0.3998	0	-0.22485	O43504	LAMTOR5	Ragulator complex protein LAMTOR5
1.57265	0.956026	0.671145	-0.24667	0.471177	0.661304	0.663277	0.466549	0	0.686174	Q6GYQ0	RALGAPA1	Ral GTPase-activating protein subunit alpha-1
-0.197103	-0.289161	-0.08461	-0.062542	-0.120466	-0.172684	-0.165619	-0.0937595	0	-0.118228	P43487	RANBP1	Ran-specific GTPase-activating protein
-0.0370598	-0.17593	-0.201382	-0.0678272	-0.347875	-0.170891	-0.0530739	-0.0585995	0	-0.149073	P52306	RAP1GDS1	Rap1 GTPase-GDP dissociation stimulator 1
-0.562135	-0.456925	-0.141539	-0.181301	-0.200423	-0.0442266	0.00907803	-0.133756	0	-0.0226021	Q13283	G3BP1	Ras GTPase-activating protein-binding protein 1
-0.498376	-0.590926	0.0724029	-0.166602	-0.23926	-0.243927	0.131991	0.102961	0	-0.0389185	Q9UN86	G3BP2	Ras GTPase-activating protein-binding protein 2
0.210566	-0.102064	-0.0719156	-0.0043602	-0.0147419	0.0474338	0.0428934	0.0991754	0	0.0289812	P46940	IQGAP1	Ras GTPase-activating-like protein IQGAP1
0.475321	0.424906	0.131159	0.192862	0.191685	0.0839863	-0.0517654	0.0309849	0	-0.0479126	P63000	RAC1;RAC3	Ras-related C3 botulinum toxin substrate 1;Ras-related C3 botulinum toxin substrate 3
-0.0558949	-0.0407133	-0.0880976	0.180076	-0.397648	-0.212589	-0.193338	-0.0746546	0	-0.128746	P15153	RAC2	Ras-related C3 botulinum toxin substrate 2
0.201416	0.0421886	0.12735	0.0365667	0.0930405	0.0119209	0.1098	0.0740862	0	0.0263481	P61026	RAB10	Ras-related protein Rab-10
0.313701	-0.0195875	0.124709	0.0416069	0.0150375	-0.0391588	-0.211635	0.00150108	0	-0.137931	Q15907	RAB11A;RAB11B	Ras-related protein Rab-11A;Ras-related protein Rab-11B
0.313701	-0.0195875	0.124709	0.0416069	0.0150375	-0.0391588	-0.211635	0.00150108	0	-0.137931	P62491	RAB11A;RAB11B	Ras-related protein Rab-11A;Ras-related protein Rab-11B
0.505825	0.405554	0.115334	-0.0479431	0.13357	0.0958538	0.0087986	0.201849	0	0.116804	P51153	RAB13	Ras-related protein Rab-13
0.0371504	-0.358637	-0.0540876	0.00637817	-0.054327	-0.13793	-0.0872602	-0.0712442	0	-0.122919	Q9NP72	RAB18	Ras-related protein Rab-18
0.420303	-0.183794	0.160759	0.218611	0.257933	0.114592	-0.0479793	-0.048624	0	0.143721	P62820	RAB1A;RAB1C	Ras-related protein Rab-1A;Putative Ras-related protein Rab-1C
0.538175	0.204884	0.244957	0.218631	0.367128	0.188883	0.0586805	0.0608006	0	0.222373	Q9H0U4	RAB1B	Ras-related protein Rab-1B
0.796918	0.490411	0.310502	0.0432186	0.389994	0.308052	0.220845	0.350478	0	0.315196	Q9ULC3	RAB23	Ras-related protein Rab-23
0.374646	0.155579	0.0266419	-0.0132933	0.0959063	0.0405331	-0.17035	-0.0131779	0	-0.0681705	P61019	RAB2A	Ras-related protein Rab-2A
-0.29023	0.139614	-0.158575	-0.149698	-0.336711	-0.0986366	-0.141697	-0.25804	0	-0.347748	Q9BZG1	RAB34	Ras-related protein Rab-34
0.436509	0.253287	-0.0143719	0.157293	0.0471392	0.00308609	-0.261042	-0.147907	0	-0.070734	Q15286	RAB35	Ras-related protein Rab-35
-0.438606	-0.521836	-0.0886383	0.169937	-0.0970764	-0.0682955	-0.281755	-0.212304	0	-0.0867863	P20337	RAB3B	Ras-related protein Rab-3B
-0.096035	-0.102735	-0.0251408	-0.0755768	-0.0679951	0.0560923	0.0672607	0.0385552	0	0.00389862	P20339	RAB5A	Ras-related protein Rab-5A
-0.202241	0.07516	-0.289827	0.25134	-0.450917	-0.336572	-0.218535	-0.327896	0	-0.39762	P61020	RAB5B	Ras-related protein Rab-5B
0.324246	0.0536518	0.151391	0.0412359	0.010849	-0.0200996	-0.0510836	0.062705	0	-0.0496769	P51148	RAB5C	Ras-related protein Rab-5C
0.422924	0.0250339	0.0808582	0.378536	0.148136	0.0405846	-0.359405	-0.0868845	0	0.0141602	P20340	RAB6A;RAB6B;RAB39A	Ras-related protein Rab-6A;Ras-related protein Rab-6B;Ras-related protein Rab-39A
0.422924	0.0250339	0.0808582	0.378536	0.148136	0.0405846	-0.359405	-0.0868845	0	0.0141602	Q9NRW1	RAB6A;RAB6B;RAB39A	Ras-related protein Rab-6A;Ras-related protein Rab-6B;Ras-related protein Rab-39A
0.719627	0.645535	0.193064	0.327473	0.298536	0.0866623	-0.146591	0.022007	0	0.0591564	P51149	RAB7A	Ras-related protein Rab-7a
0.201868	0.191394	0.0459299	0.077568	0.0834417	-0.0204306	-0.177326	0.0660562	0	0.0248108	P61006	RAB8A	Ras-related protein Rab-8A
0.24407	0.399797	-0.00785541	-0.280479	0.23181	-0.00808907	-0.136265	0.00429726	0	0.0656261	Q92930	RAB8B	Ras-related protein Rab-8B
0.739662	0.502159	0.206551	0.241663	0.195572	0.0301628	-0.161198	-0.00507736	0	-0.0964937	P11233	RALA;RALB	Ras-related protein Ral-A;Ras-related protein Ral-B
0.821391	0.439704	0.245421	0.236307	0.302498	0.108928	-0.107437	0.0229254	0	-0.0892448	P11234	RALA;RALB	Ras-related protein Ral-A;Ras-related protein Ral-B
0.73933	0.556131	0.166971	0.136333	0.345322	0.0876865	-0.0359001	0.101944	0	0.0475388	P62834	RAP1A;RAP1B	Ras-related protein Rap-1A;Ras-related protein Rap-1b;Ras-related protein Rap-1b-like protein
0.73933	0.556131	0.166971	0.136333	0.345322	0.0876865	-0.0359001	0.101944	0	0.0475388	P61224	RAP1A;RAP1B	Ras-related protein Rap-1A;Ras-related protein Rap-1b;Ras-related protein Rap-1b-like protein
0.422998	0.0138922	0.126879	0.0216455	0.163625	0.0879393	-0.012495	-0.0181179	0	0.0508995	P10301	RRAS	Ras-related protein R-Ras
-0.110552	-0.40881	-0.289102	0.0798683	-0.182372	-0.373608	-0.300575	-0.430906	0	-0.441573	P62070	RRAS2	Ras-related protein R-Ras2
-0.737972	-0.120261	0.0452747	-0.0912218	0.0279264	0.0444641	-0.0208893	-0.0388107	0	0.0209103	P18754	RCC1	Regulator of chromosome condensation
-0.272759	-0.30965	-0.112331	-0.27703	-0.182675	-0.136829	-0.0210381	-0.111851	0	-0.0349235	Q92900	UPF1	Regulator of nonsense transcripts 1
-0.426453	-0.10771	0.0015068	-0.115984	0.04072	-0.0580692	-0.157347	-0.139687	0	0.0541744	Q15293	RCN1	Reticulocalbin-1
-0.920079	-0.900958	-0.137095	-0.229141	-0.203203	-0.159803	-0.107138	-0.291592	0	-0.177326	Q14257	RCN2	Reticulocalbin-2
-0.575346	-0.58358	0.130995	0.00807762	-0.106581	-0.177776	-0.0585031	-0.170546	0	-0.116478	Q96D15	RCN3	Reticulocalbin-3
0.197293	-0.472337	-0.0175018	0.100146	-0.108502	0.0836678	-0.0928612	-0.0320797	0	-0.125416	Q9NQC3	RTN4	Reticulon-4
-0.145129	-0.20958	-0.273198	0.193198	-0.262796	-0.180844	-0.213634	-0.204693	0	-0.300641	Q8TC12	RDH11	Retinol dehydrogenase 11
-0.53746	-0.63164	0.0348396	-0.397186	-0.117228	-0.242445	-0.220326	-0.228882	0	-0.0521679	P52565	ARHGDIA	Rho GDP-dissociation inhibitor 1
-0.508962	-0.470373	-0.0704517	-0.356245	-0.447779	-0.185138	-0.105638	-0.0609341	0	-0.118555	Q68EM7	ARHGAP17	Rho GTPase-activating protein 17
-0.198175	0.0039959	-0.099741	0.100507	-0.323117	-0.108451	-0.128799	-0.0399962	0	-0.125067	Q92888	ARHGEF1	Rho guanine nucleotide exchange factor 1
-0.492636	-0.190718	-0.0212173	-0.123121	-0.238494	-0.151961	0.211413	-0.168264	0	-0.19297	Q6ZSZ5	ARHGEF18	Rho guanine nucleotide exchange factor 18
-0.350053	-0.315321	-0.178758	-0.0729446	-0.274605	-0.0997553	-0.034277	0.106811	0	-0.138952	Q92974	ARHGEF2	Rho guanine nucleotide exchange factor 2
0.0646305	0.0897503	0.067297	0.112192	0.0149631	-0.118223	-0.0881405	0.0181065	0	-0.0616093	P08134	RHOC	Rho-related GTP-binding protein RhoC
-0.282049	0.333777	-0.00987244	-0.206582	-0.403127	-0.232	0.207375	0.117825	0	-0.0868092	P61587	RND3	Rho-related GTP-binding protein RhoE
0.267572	-0.0229149	0.0685587	-0.208151	0.162147	0.0911751	0.060874	0.128811	0	0.202591	P84095	RHOG	Rho-related GTP-binding protein RhoG
-0.403738	-0.410393	0.039381	-0.25382	-0.155283	0.0322647	0.0421047	-0.0133305	0	0.0356026	P13489	RNH1	Ribonuclease inhibitor
0.177514	0.0597067	0.223316	-0.305121	-0.127257	0.0249701	0.291299	0.220877	0	0.0976725	P60891	PRPS1;PRPS1L1;PRPS2	Ribose-phosphate pyrophosphokinase 1;Ribose-phosphate pyrophosphokinase 3;Ribose-phosphate pyrophosphokinase 2
0.454044	0.305115	-0.245199	0.368795	0.0284233	0.124168	-0.132639	0.145929	0	-0.0506458	O76021	RSL1D1	Ribosomal L1 domain-containing protein 1
-0.444696	-0.121777	0.0126791	-0.334574	0.0195923	0.130929	0.0405369	-0.122749	0	0.13888	Q9UBS0	RPS6KB2;RPS6KB1	Ribosomal protein S6 kinase beta-2;Ribosomal protein S6 kinase beta-1
-0.259551	-0.336205	-0.411108	0.147411	-0.0983906	-0.0274849	-0.2276	-0.131975	0	-0.214128	P56182	RRP1	Ribosomal RNA processing protein 1 homolog A
-0.0502949	0.364187	-0.178841	0.0227709	-0.0259323	-0.0281067	-0.00824356	0.0359087	0	-0.131118	Q8TDN6	BRIX1	Ribosome biogenesis protein BRX1 homolog
-0.322525	-0.679146	-0.314846	0.242869	-0.223947	-0.20901	-0.179123	-0.154796	0	-0.243568	Q15050	RRS1	Ribosome biogenesis regulatory protein homolog
-0.0148373	-0.45343	-0.174316	-0.224588	-0.208033	-0.0640793	0.0992527	-0.00665474	0	-0.00455475	Q9P2E9	RRBP1	Ribosome-binding protein 1
-0.163111	-0.463358	-0.141407	0.120055	-0.0998106	-0.0250158	-0.0425606	-0.216662	0	-0.10601	O43251	RBFOX2	RNA binding protein fox-1 homolog 2
-0.786436	-0.18071	-0.283152	-0.15498	-0.273712	-0.0450516	-0.133513	-0.19034	0	-0.227453	Q96E39	RBMX;RBMXL1	RNA-binding motif protein, X chromosome;RNA-binding motif protein, X chromosome, N-terminally processed;RNA binding motif protein, X-linked-like-1
-0.711657	-0.129417	-0.149952	-0.0652561	-0.220285	-0.0939999	-0.0398464	-0.0338593	0	-0.194229	P38159	RBMX;RBMXL1	RNA-binding motif protein, X chromosome;RNA-binding motif protein, X chromosome, N-terminally processed;RNA binding motif protein, X-linked-like-1
-0.169832	-0.34274	-0.0618019	-0.419697	-0.0163002	-0.0845613	-0.0539932	-0.0385265	0	0.0213203	Q8IXT5	RBM12B	RNA-binding protein 12B
-0.430431	-0.219212	-0.13291	-0.189362	-0.277498	-0.0512962	-0.0726929	-0.1105	0	-0.0267544	Q96PK6	RBM14	RNA-binding protein 14
-0.500154	-0.071228	-0.312701	-0.38722	-0.278709	-0.090189	0.0591764	-0.0751533	0	0.0518455	P98179	RBM3	RNA-binding protein 3
-0.432854	-0.306857	-0.2973	-0.170756	-0.379501	-0.186224	-0.222138	-0.192849	0	-0.214051	Q14498	RBM39	RNA-binding protein 39
0.198055	-0.084794	-0.0701675	0.05095	0.0859613	0.0821676	-0.0175333	-0.0233393	0	-0.0410414	Q01844	EWSR1	RNA-binding protein EWS
-0.129297	-0.000276566	0.0029335	0.00355339	-0.0832462	0.0189552	0.0458889	-0.000709534	0	-0.0285225	Q9UKM9	RALY	RNA-binding protein Raly
-0.723708	0.241886	-0.127561	0.255605	0.307596	0.316096	-0.099041	-0.189011	0	0.581635	Q86VV8	RTTN	Rotatin
0.369337	0.524258	0.071167	0.296444	0.261765	0.348781	0.253956	0.468807	0	0.459814	A6NHQ2	FBL;FBLL1	rRNA 2-O-methyltransferase fibrillarin;rRNA/tRNA 2-O-methyltransferase fibrillarin-like protein 1
0.254334	0.39913	-0.00121784	0.138217	0.158747	0.129046	0.116282	0.309726	0	0.207908	P22087	FBL;FBLL1	rRNA 2-O-methyltransferase fibrillarin;rRNA/tRNA 2-O-methyltransferase fibrillarin-like protein 1
-0.371768	-0.554303	-0.0299597	-0.192921	-0.127935	-0.163763	0.0136261	0.0111847	0	-0.224535	Q9Y265	RUVBL1	RuvB-like 1
-0.42346	-0.292936	-0.106331	-0.246952	-0.212662	-0.0609083	-0.0699635	-0.181671	0	0.0172081	Q9Y230	RUVBL2	RuvB-like 2
-0.50015	-0.397369	-0.424939	0.153438	-0.260318	-0.228961	-0.287105	-0.339465	0	-0.295052	Q9NWH9	SLTM	SAFB-like transcription modulator
0.385639	0.208523	-0.00404549	0.174122	0.0715733	0.0505047	-0.0278625	0.0995293	0	-0.0083847	P16615	ATP2A2	Sarcoplasmic/endoplasmic reticulum calcium ATPase 2
-0.97632	-0.433123	-0.216377	-0.290504	-0.364379	-0.0612803	-0.0734367	-0.230663	0	0.00330448	Q15424	SAFB	Scaffold attachment factor B1
-0.175121	0.368769	-0.105211	0.0509434	-0.0247002	-0.0949001	-0.14551	-0.0309582	0	0.0645027	Q8N474	SFRP1	Secreted frizzled-related protein 1
0.122311	-0.202372	0.0227757	-0.230031	0.0892792	0.0621767	0.162154	0.0419083	0	0.110177	Q9NVA2	2011-09-01	Septin-11
0.0707874	-0.290512	-0.0391159	-0.149408	-0.120787	-0.126938	-0.0516491	-0.0777931	0	-0.0187874	Q15019	2002-09-01	Septin-2
-0.155854	-0.331286	0.00958729	-0.17252	0.0397892	0.0997257	0.208166	-0.0540686	0	0.192411	Q16181	SEPT7;SEPT14	Septin-7;Septin-14
-0.116707	-0.270789	-0.0252228	-0.226744	-0.0758514	-0.0465813	0.0953045	0.00369453	0	-0.0295801	Q9UHD8	2009-09-01	Septin-9
-0.581278	-0.646936	0.0506439	-0.293364	-0.0946312	0.0765286	-0.127554	-0.113853	0	0.0488167	Q13501	SQSTM1	Sequestosome-1
-0.523681	-0.185962	-0.00624943	0.0582733	-0.295484	-0.15488	0.0585737	-0.254247	0	-0.082902	P83111	LACTB	Serine beta-lactamase-like protein LACTB, mitochondrial
-0.446293	-0.384876	-0.464349	0.0988226	-0.504878	-0.406423	-0.447044	-0.427415	0	-0.560667	O15269	SPTLC1	Serine palmitoyltransferase 1
0.646211	0.48387	0.302202	0.0487833	0.0362721	0.159189	0.321618	0.539214	0	0.182524	O95084	PRSS23	Serine protease 23
-0.121002	0.328278	0.527708	-0.0523834	0.185539	0.167257	0.296743	0.112486	0	0.200142	Q92743	HTRA1	Serine protease HTRA1
-1.10888	-0.438663	-0.274551	-0.219149	-0.226465	-0.0950203	-0.0707035	-0.311418	0	0.0216713	Q07955	SRSF1	Serine/arginine-rich splicing factor 1
-0.61578	-0.0237331	-0.0995226	-0.210298	-0.0987272	0.0361795	0.0496206	0.0332413	0	0.242907	O75494	SRSF10	Serine/arginine-rich splicing factor 10
-0.725677	-0.384733	-0.189043	-0.118511	-0.019083	-0.0141487	-0.0099144	-0.130487	0	0.0419827	P84103	SRSF3	Serine/arginine-rich splicing factor 3
-0.837539	-0.0641737	-0.149347	-0.0750246	-0.0938406	-0.0968895	-0.165044	-0.22894	0	-0.0708122	Q16629	SRSF7	Serine/arginine-rich splicing factor 7
-0.736151	-0.352166	-0.126243	-0.0141754	-0.273705	-0.0938454	-0.134786	-0.18965	0	-0.132947	Q13242	SRSF9	Serine/arginine-rich splicing factor 9
-0.414358	-0.188168	-0.0154953	-0.234335	-0.0940342	-0.0226669	-0.0182304	-0.106277	0	0.00236893	Q9Y5S2	CDC42BPB	Serine/threonine-protein kinase MRCK beta
-0.0162554	0.101559	-0.0181999	-0.0561066	-0.121692	-0.164757	-0.148434	-0.0789871	0	-0.137672	P30153	PPP2R1A	Serine/threonine-protein phosphatase 2A 65 kDa regulatory subunit A alpha isoform
0.0907345	-0.10958	-0.109831	-0.13587	-0.0975017	-0.0946198	-0.187698	0.199289	0	0.098547	P67775	PPP2CA	Serine/threonine-protein phosphatase 2A catalytic subunit alpha isoform
-0.0726747	-0.561849	-0.0702972	0.0508747	-0.137394	-0.11501	-0.133532	-0.15835	0	-0.140415	P62136	PPP1CA;PPP1CC	Serine/threonine-protein phosphatase PP1-alpha catalytic subunit;Serine/threonine-protein phosphatase PP1-gamma catalytic subunit
-0.205199	-0.528926	-0.0876417	0.0110703	-0.0695019	-0.0709477	-0.110218	-0.131501	0	-0.105247	P36873	PPP1CA;PPP1CC	Serine/threonine-protein phosphatase PP1-alpha catalytic subunit;Serine/threonine-protein phosphatase PP1-gamma catalytic subunit
-0.0512161	-0.33675	-0.0817375	-0.0402298	-0.135073	-0.0615053	-0.107379	-0.0940027	0	0.0157433	P62140	PPP1CB	Serine/threonine-protein phosphatase PP1-beta catalytic subunit
0.10443	-0.0885096	-0.134835	-0.377486	-0.584588	-0.0974484	0.0177755	0.0412359	0	-0.0232658	P49591	SARS	Serine--tRNA ligase, cytoplasmic
-0.694838	-0.199932	0.361341	0.0411549	0.118107	-0.0565472	0.865011	0.144703	0	0.108971	P50454	SERPINH1	Serpin H1
-1.00271	-0.171255	-0.01406	-0.209859	0.121093	0.0311174	-0.0631809	-0.13356	0	0.120345	O95810	SDPR	Serum deprivation-response protein
-0.313671	-0.0718479	-0.272129	-0.0372219	-0.131746	-0.0690317	-0.0802441	-0.164167	0	0.0539217	Q9P0V3	SH3BP4	SH3 domain-binding protein 4
0.735877	0.643413	0.363758	0.11681	0.5552	0.223517	0.0655117	0.147605	0	0.114902	Q9H9B4	SFXN1	Sideroflexin-1
0.494209	0.430138	0.133902	0.246529	0.188158	0.0427933	-0.0550423	0.0971623	0	-0.120369	Q9BWM7	SFXN3	Sideroflexin-3
1.56691	1.41007	0.524801	1.14797	0.942701	0.276491	-0.232348	0.268062	0	-0.0376358	P67812	SEC11A	Signal peptidase complex catalytic subunit SEC11A
0.183235	0.17963	-0.0405912	0.140902	0.031415	0.0529823	-0.0689154	0.0618715	0	0.144135	P37108	SRP14	Signal recognition particle 14 kDa protein
0.0638895	-0.0713368	0.115566	0.0339117	0.210951	0.131388	0.0381823	-0.0625668	0	0.338162	P49458	SRP9	Signal recognition particle 9 kDa protein
-0.310677	-0.338134	-0.178153	-0.156168	-0.254464	-0.135107	-0.148641	-0.211526	0	-0.104854	P08240	SRPR	Signal recognition particle receptor subunit alpha
-0.0545263	-0.263267	-0.235107	-0.238769	-0.232803	-0.151568	-0.274527	-0.111667	0	-0.309058	Q9Y5M8	SRPRB	Signal recognition particle receptor subunit beta
0.00503159	-0.188722	0.00583553	-0.410337	-0.155778	0.103659	0.159094	0.0851173	0	0.304398	Q9UHB9	SRP68	Signal recognition particle subunit SRP68
-0.46285	-0.66574	-0.158053	-0.276336	-0.512546	-0.165481	-0.0871239	-0.158856	0	-0.0137186	O76094	SRP72	Signal recognition particle subunit SRP72
-0.297802	-0.657593	-0.103807	-0.162781	-0.296881	-0.218214	-0.0533524	-0.0522213	0	-0.0820866	P42224	STAT1	Signal transducer and activator of transcription 1-alpha/beta
0.218825	-0.0947704	0.0788727	-0.225938	-0.0498352	0.0472364	-0.0263166	0.164488	0	0.0665922	P52630	STAT2	Signal transducer and activator of transcription 2
-0.170439	-0.155939	-0.114981	-0.340896	-0.214501	-0.0623598	-0.0703287	-0.00815582	0	-0.0347042	Q04837	SSBP1	Single-stranded DNA-binding protein, mitochondrial
0.064641	-0.0730324	0.0157824	-0.0214214	-0.0221405	0.0245066	0.0604858	0.0795298	0	-0.0174656	P62318	SNRPD3	Small nuclear ribonucleoprotein Sm D3
-0.126731	-0.0695133	-0.0873241	0.018487	-0.0236025	0.0201616	-0.0801926	-0.0643024	0	-0.0657988	P05023	ATP1A1;ATP1A3	Sodium/potassium-transporting ATPase subunit alpha-1;Sodium/potassium-transporting ATPase subunit alpha-3
-0.126731	-0.0695133	-0.0873241	0.018487	-0.0236025	0.0201616	-0.0801926	-0.0643024	0	-0.0657988	P13637	ATP1A1;ATP1A3	Sodium/potassium-transporting ATPase subunit alpha-1;Sodium/potassium-transporting ATPase subunit alpha-3
0.467741	0.124397	-0.0767889	0.327185	-0.238594	-0.0179596	0.0445499	0.160018	0	-0.2302	Q8N130	SLC34A3	Sodium-dependent phosphate transport protein 2C
0.368249	-0.136731	-0.119026	0.790265	0.0609207	-0.0795956	-0.240892	-0.316827	0	-0.294705	Q8N357	SLC35F6	Solute carrier family 35 member F6
0.417893	0.0928154	-0.121345	-0.145475	-0.00772476	0.0913238	0.00475693	0.221889	0	0.0349846	Q9Y512	SAMM50	Sorting and assembly machinery component 50 homolog
-0.790997	-0.442543	-0.118025	-0.263191	-0.209539	0.0722866	-0.03372	-0.244091	0	0.000148773	Q96RF0	SNX18	Sorting nexin-18
-0.437553	-0.197342	0.0390472	-0.216122	-0.145227	-0.0373249	0.0550528	0.118309	0	-0.0214644	Q9UNH7	SNX6	Sorting nexin-6;Sorting nexin-6, N-terminally processed
-0.310727	-0.137882	0.0245819	-0.296831	-0.0463591	-0.198354	0.0706062	-0.10175	0	-0.0368691	P09486	SPARC	SPARC
-0.417846	-0.137471	-0.469411	0.0589209	-0.301619	-0.172589	-0.236606	-0.0398035	0	-0.364426	Q9NUQ6	SPATS2L	SPATS2-like protein
0.115591	-0.157374	0.0469027	-0.0487137	0.0148983	0.0973072	0.14186	0.0438786	0	0.0487452	Q13813	SPTAN1	Spectrin alpha chain, non-erythrocytic 1
2.30321	-0.333862	0.752259	0.777204	0.552848	0.82472	0.501608	0.193654	0	0.623542	O15020	SPTBN2	Spectrin beta chain, non-erythrocytic 2
-1.25118	-0.71526	-0.34897	0.668245	0.216744	-0.525206	-0.367328	-1.08112	0	-0.187842	Q9BWV2	SPATA9	Spermatogenesis-associated protein 9
-0.458273	-0.561218	-0.104948	-0.36289	-0.377949	-0.16917	-0.0706921	-0.163946	0	-0.130697	P52788	SMS	Spermine synthase
-0.959642	-0.458825	-0.0541792	-0.143621	0.0108538	0.0485277	0.0554142	-0.0951738	0	0.0955915	Q13435	SF3B2	Splicing factor 3B subunit 2
-1.17292	-0.704082	-0.0995674	-0.479793	-0.294467	-0.109952	-0.0138989	-0.132634	0	-0.00547314	Q9Y3B4	SF3B6	Splicing factor 3B subunit 6
-0.381576	-0.33364	-0.121863	0.120985	-0.0535059	-0.0751877	-0.00424862	-0.013134	0	0.0714569	P0DN76	U2AF1;U2AF1L4	Splicing factor U2AF 35 kDa subunit;Splicing factor U2AF 26 kDa subunit
-0.0881433	-0.38534	-0.020649	0.050704	-0.212201	0.0771885	-0.0368834	0.0283432	0	0.0665064	P26368	U2AF2	Splicing factor U2AF 65 kDa subunit
-0.880751	-0.789232	-0.78249	-0.411316	-0.518515	-0.0718422	-0.171986	-0.504793	0	0.119667	P23246	SFPQ	Splicing factor, proline- and glutamine-rich
-0.0508175	0.218403	0.266567	0.27706	-0.11751	-0.0191555	0.287233	0.125696	0	-0.0644207	Q9BUD6	SPON2	Spondin-2
0.0606327	-0.105646	-0.0381231	-0.027195	-0.00406075	-0.184063	-0.0637283	-0.0898886	0	0.0926647	Q9GZT3	SLIRP	SRA stem-loop-interacting RNA-binding protein, mitochondrial
-0.496576	-0.484098	-0.183622	-0.223364	-0.181517	-0.138678	0.0853291	-0.156195	0	-0.00838089	Q7KZF4	SND1	Staphylococcal nuclease domain-containing protein 1
0.608074	0.115083	-0.0962105	0.279073	0.0877724	0.134087	-0.246223	0.220576	0	-0.159343	P35610	SOAT1	Sterol O-acyltransferase 1
-0.0697393	-0.587165	-0.297917	0.080821	-0.348449	-0.395184	-0.241384	-0.243393	0	-0.341133	Q15738	NSDHL	Sterol-4-alpha-carboxylate 3-dehydrogenase, decarboxylating
-0.365233	-0.0620241	0.399629	0.271922	0.415002	0.40483	-0.0779457	-0.127955	0	-0.124826	Q9UJZ1	STOML2	Stomatin-like protein 2, mitochondrial
-0.0367756	-0.374248	0.0986004	-0.213471	-0.0832291	0.0639362	0.151323	0.0945549	0	0.117145	P38646	HSPA9	Stress-70 protein, mitochondrial
-0.632576	-0.652779	-0.280257	-0.258662	-0.385244	-0.0878058	-0.137128	-0.37032	0	-0.18298	A6NHR9	SMCHD1	Structural maintenance of chromosomes flexible hinge domain-containing protein 1
-0.730909	-0.402103	-0.01721	-0.21036	-0.0820141	0.0422669	-0.0141163	-0.216619	0	-0.0399971	Q14683	SMC1A	Structural maintenance of chromosomes protein 1A
-0.323513	-0.0293312	0.0749588	0.179514	-0.00261879	0.107245	0.0477562	0.0350571	0	0.0648346	Q9UQE7	SMC3	Structural maintenance of chromosomes protein 3
-0.327228	-0.247836	-0.0955429	-0.0610638	-0.213162	-0.0143471	-0.0943241	-0.147189	0	-0.00860405	P53597	SUCLG1	Succinyl-CoA ligase [ADP/GDP-forming] subunit alpha, mitochondrial
-0.229286	-0.359374	-0.0889483	-0.206935	-0.227057	-0.120786	-0.144249	-0.147447	0	-0.025877	Q9P2R7	SUCLA2	Succinyl-CoA ligase [ADP-forming] subunit beta, mitochondrial
0.0231504	-0.433038	0.168654	-0.00713825	-0.081563	0.00147438	0.11551	0.103571	0	0.097908	Q96I99	SUCLG2	Succinyl-CoA ligase [GDP-forming] subunit beta, mitochondrial
0.115798	-0.0769653	0.0885382	0.0424776	0.116596	0.150396	0.229929	0.163444	0	0.168726	O00391	QSOX1	Sulfhydryl oxidase 1
-0.199442	0.0795097	0.0942631	-0.0500393	0.157026	0.0247478	0.119967	0.114191	0	0.163815	Q9Y6N5	SQRDL	Sulfide:quinone oxidoreductase, mitochondrial
0.590985	0.325577	-0.0292683	0.198547	0.116889	-0.0461054	-0.0139408	0.00437164	0	-0.110934	O94901	SUN1	SUN domain-containing protein 1
0.24547	-0.0277252	-0.184578	0.283922	-0.183765	-0.10553	-0.130995	-0.0746689	0	-0.174751	Q9UH99	SUN2	SUN domain-containing protein 2
-0.461279	-0.433224	-0.0293484	0.118433	0.158476	0.0678978	0.091074	-0.0828152	0	-0.0423451	O95425	SVIL	Supervillin
0.704664	0.891793	0.0237656	0.0755243	0.134628	0.357729	-0.0060873	0.244	0	0.0501823	O15260	SURF4	Surfeit locus protein 4
0.0202999	-0.0859957	-0.0608683	0.0621805	-0.123677	-0.12934	-0.0329847	-0.0406942	0	-0.122199	P78539	SRPX	Sushi repeat-containing protein SRPX
-0.129458	-0.407047	-0.0483208	0.0635109	-0.153158	-0.000289917	-0.0618916	-0.140198	0	-0.114475	Q8TAQ2	SMARCC2	SWI/SNF complex subunit SMARCC2
-0.0879335	0.27396	-0.037878	0.000794411	-0.050457	0.0603332	-0.0565348	-0.00194836	0	0.0223942	O60264	SMARCA5	SWI/SNF-related matrix-associated actin-dependent regulator of chromatin subfamily A member 5
0.0558863	0.203453	0.0528622	0.0171394	-0.0842724	-0.000937462	-0.0787821	0.0303106	0	-0.0727243	Q99536	VAT1	Synaptic vesicle membrane protein VAT-1 homolog
-0.540635	-0.667501	-0.201116	-0.173737	-0.306829	-0.326172	-0.212319	-0.22471	0	-0.0833759	O00560	SDCBP	Syntenin-1
-0.103039	-0.16847	-0.0953598	-0.0917873	-0.21534	-0.194546	-0.108282	-0.11544	0	-0.115095	Q9Y490	TLN1	Talin-1
0.447897	-0.42786	-0.46166	-0.139938	-0.18746	-0.0209112	-0.0112248	0.299818	0	-0.110651	Q9Y4G6	TLN2	Talin-2
-0.181282	-0.478736	-0.00852871	0.0601044	-0.219741	-0.0732698	0.0970125	-0.078927	0	0.20687	Q13148	TARDBP	TAR DNA-binding protein 43
-0.237806	-0.343748	-0.0263786	-0.435648	-0.142013	0.0889797	0.0134449	-0.102354	0	0.0762176	P17987	TCP1	T-complex protein 1 subunit alpha
-0.0272179	-0.388617	0.105175	-0.131308	-0.0497761	0.0199776	0.21266	-0.127831	0	-0.0509319	P78371	CCT2	T-complex protein 1 subunit beta
0.0290384	-0.31744	0.0554953	-0.142042	-0.115069	0.00434017	0.00952816	-0.104296	0	0.00320816	P50991	CCT4	T-complex protein 1 subunit delta
-0.0773287	-0.500066	0.170888	-0.504619	-0.238018	-0.0310183	0.267736	-0.147969	0	-0.310857	P48643	CCT5	T-complex protein 1 subunit epsilon
-0.312449	-0.22871	0.00374413	-0.28256	-0.210909	0.0254211	0.0742779	-0.154722	0	-0.146692	Q99832	CCT7	T-complex protein 1 subunit eta
-0.216528	-0.378922	-0.0432606	-0.286966	-0.168863	-0.0142231	0.0645428	-0.0574627	0	-0.0431118	P49368	CCT3	T-complex protein 1 subunit gamma
-0.105951	-0.354706	-0.0345211	-0.223812	-0.196009	-0.0187263	0.0928955	-0.159613	0	-0.172707	P50990	CCT8	T-complex protein 1 subunit theta
-0.411425	-0.226053	0.0607987	-0.211807	-0.178606	0.0916271	0.194977	-0.0494099	0	-0.103384	P40227	CCT6A	T-complex protein 1 subunit zeta
-0.0145187	-0.010582	0.302809	0.0446033	0.255783	0.204802	0.732645	0.131113	0	0.17594	P24821	TNC	Tenascin
-0.609606	-0.338295	-0.106201	-0.300407	-0.172304	-0.288212	-0.167938	-0.190655	0	-0.133272	Q8NBS9	TXNDC5	Thioredoxin domain-containing protein 5
0.802023	0.318276	-0.288723	0.194574	-0.164537	0.0108204	-0.14549	0.318381	0	-0.136574	Q86V81	ALYREF	THO complex subunit 4
0.68273	0.652857	0.157118	0.309103	0.159184	0.318153	-0.061554	0.513185	0	0.121893	Q6ZMP0	THSD4	Thrombospondin type-1 domain-containing protein 4
0.300316	0.135975	0.0618858	-0.0310211	0.256971	0.342674	0.0309257	-0.0952606	0	0.107288	P04216	THY1	Thy-1 membrane glycoprotein
-0.461747	-0.503731	-0.236782	0.0908613	-0.279642	-0.291535	-0.153764	-0.224998	0	-0.13898	Q9Y2W1	THRAP3	Thyroid hormone receptor-associated protein 3
-0.546383	-0.2502	0.0510578	-0.12763	0.132055	-0.100023	0.283258	-0.0830917	0	0.0192356	P00750	PLAT	Tissue-type plasminogen activator;Tissue-type plasminogen activator chain A;Tissue-type plasminogen activator chain B
0.316902	0.373988	0.213056	0.0053072	0.4197	0.07833	0.108341	-0.00076294	0	0.218071	Q5JTV8	TOR1AIP1	Torsin-1A-interacting protein 1
-0.142513	-0.0450239	-0.0705595	0.0644503	-0.0306015	-0.0887814	-0.0442467	-0.00817966	0	-0.0561447	Q9NXH8	TOR4A	Torsin-4A
-1.22253	-0.95073	-0.536786	0.0749207	-0.649405	-0.605835	-0.290781	-0.274472	0	-0.614106	O14545	TRAFD1	TRAF-type zinc finger domain-containing protein 1
-0.355877	-0.0836983	-0.0125589	0.356577	-0.148612	-0.0471277	-0.210027	-0.0295467	0	-0.15626	Q00059	TFAM	Transcription factor A, mitochondrial
0.0278168	-0.358283	-0.174884	-0.0852938	-0.0349741	-0.0965414	-0.163083	-0.218878	0	-0.0318832	Q13263	TRIM28	Transcription intermediary factor 1-beta
0.0555859	-0.0365686	-0.1328	0.0113573	-0.0800362	-0.0783968	-0.0768557	-0.119317	0	-0.0419645	Q9Y4P3	TBL2	Transducin beta-like protein 2
-0.40628	-0.341577	-0.218039	0.0602074	-0.104219	-0.0654201	-0.0651903	-0.185305	0	-0.105872	Q13595	TRA2A	Transformer-2 protein homolog alpha
-1.05051	-0.318671	-0.226108	-0.0544987	-0.14436	-0.11846	-0.0720253	-0.271628	0	-0.151907	P62995	TRA2B	Transformer-2 protein homolog beta
-0.196425	-0.338323	-0.11298	-0.278236	-0.356443	0.000702858	0.0567102	-0.102749	0	-0.0777626	O43294	TGFB1I1	Transforming growth factor beta-1-induced transcript 1 protein
1.08187	0.48435	0.243343	0.350994	0.186228	0.143907	0.487169	0.43573	0	0.135876	Q15582	TGFBI	Transforming growth factor-beta-induced protein ig-h3
0.983724	0.730896	0.379059	0.312186	0.440944	0.23669	0.109715	0.367122	0	0.235122	P61586	RHOA	Transforming protein RhoA
-0.538115	-0.297544	0.0744705	-0.05476	0.0226841	0.0739613	0.232124	-0.0779018	0	0.0427475	Q01995	TAGLN	Transgelin
-0.336524	-0.58183	-0.107573	-0.373004	-0.170511	-0.226984	-0.256686	-0.497093	0	-0.204496	P37802	TAGLN2	Transgelin-2
0.119161	0.00801659	-0.0597973	0.0591745	-0.0474358	0.024394	0.150899	-0.0130177	0	-0.0125828	O75762	TRPA1	Transient receptor potential cation channel subfamily A member 1
0.533289	-0.186526	-0.0238695	0.517218	-0.00490761	-0.0297155	-0.193736	-0.030468	0	-0.19042	Q9Y5S1	TRPV2	Transient receptor potential cation channel subfamily V member 2
-0.200724	-0.386496	0.00534248	-0.284323	-0.116129	-0.0189247	0.0304565	-0.181852	0	-0.126333	P55072	VCP	Transitional endoplasmic reticulum ATPase
-0.0841455	-0.324526	0.0278292	-0.209309	-0.0572042	-0.0387096	-0.0614567	-0.127492	0	-0.00964928	P29401	TKT	Transketolase
-0.121493	-0.158541	-0.158968	-0.148471	-0.207153	-0.121829	-0.136886	-0.0912199	0	-0.16696	Q92616	GCN1L1	Translational activator GCN1
-0.552253	-0.384802	0.0444727	-0.0983477	-0.0555039	-0.125574	0.0528755	-0.0915451	0	-0.0215254	P13693	TPT1	Translationally-controlled tumor protein
0.461028	-0.207298	-0.244772	0.295742	0.13589	0.0225573	-0.172731	-0.0454464	0	-0.17813	Q15629	TRAM1	Translocating chain-associated membrane protein 1
0.690246	0.532355	0.216551	0.458437	0.46527	0.243019	0.0388927	0.0644074	0	0.0482216	Q99442	SEC62	Translocation protein SEC62
0.515287	0.828182	-0.0639324	0.378693	0.224391	-0.148905	-0.219741	-0.0953464	0	-0.185695	P30536	TSPO	Translocator protein
0.449777	0.667073	0.165358	0.338552	0.428364	0.0993691	0.0833817	0.0439825	0	0.0225639	P43307	SSR1	Translocon-associated protein subunit alpha
0.52341	0.528341	0.232308	0.209704	0.41658	0.190953	0.164555	0.194873	0	0.0387716	P51571	SSR4	Translocon-associated protein subunit delta
0.616331	0.0165644	0.0759955	0.105735	0.172068	0.113973	-0.0191832	0.016881	0	0.0303678	Q9UNL2	SSR3	Translocon-associated protein subunit gamma
1.35736	0.896112	0.420879	0.499256	0.608629	0.218607	0.0522881	0.292355	0	0.00839233	P49755	TMED10	Transmembrane emp24 domain-containing protein 10
0.611723	0.787764	0.0428677	0.565401	0.28518	-0.100714	-0.214389	-0.128737	0	-0.0646906	Q9Y3B3	TMED7	Transmembrane emp24 domain-containing protein 7
0.972585	0.72695	0.144371	0.449535	0.535916	0.140142	-0.145946	0.0507546	0	-0.0865669	Q9BVK6	TMED9	Transmembrane emp24 domain-containing protein 9
0.292183	-0.136486	-0.130928	0.180531	-0.150528	-0.111406	-0.176681	-0.106966	0	-0.164677	Q9BVC6	TMEM109	Transmembrane protein 109
-1.07813	-0.582393	0.142209	-0.487102	0.324429	0.180289	0.623558	0.077404	0	0.0204945	Q86UB9	TMEM135	Transmembrane protein 135
0.312252	0.361876	-0.198668	0.281027	-0.0241947	0.0665026	-0.143305	0.0427914	0	-0.0885057	Q5SNT2	TMEM201	Transmembrane protein 201
0.821425	0.428956	-0.100002	0.392282	0.0779047	0.00531101	-0.199415	0.025487	0	-0.0956697	Q9BTV4	TMEM43	Transmembrane protein 43
-0.0975428	-0.11067	-0.606343	-0.75923	-0.820534	-0.147659	-0.586303	0.139612	0	0.0168009	O95807	TMEM50A	Transmembrane protein 50A
0.158365	-0.113474	0.0277767	0.0849228	0.0462513	0.0853272	-0.133433	0.0877752	0	0.0594301	Q92973	TNPO1	Transportin-1
0.331846	0.613768	0.174948	0.126467	0.280458	0.136869	-0.0436325	0.01931	0	0.0653515	P53007	SLC25A1	Tricarboxylate transport protein, mitochondrial
-0.402981	-0.0968742	0.0215511	-0.208084	-0.0741997	0.0219269	0.212915	0.0139256	0	-0.00570106	P40939	HADHA	Trifunctional enzyme subunit alpha, mitochondrial;Long-chain enoyl-CoA hydratase;Long chain 3-hydroxyacyl-CoA dehydrogenase
-0.515883	-0.151165	0.0519199	-0.151323	-0.100216	0.0396442	0.104532	-0.0564213	0	-0.0228519	P55084	HADHB	Trifunctional enzyme subunit beta, mitochondrial;3-ketoacyl-CoA thiolase
-0.368288	-0.278002	-0.0450001	-0.411024	-0.296383	0.072628	0.096962	0.119404	0	0.0837574	Q9H2D6	TRIOBP	TRIO and F-actin-binding protein
0.0322933	-0.22883	0.166637	-0.389643	-0.0113239	-0.00778008	-0.0522747	-0.0939484	0	-0.0213203	P60174	TPI1	Triosephosphate isomerase
-0.0323324	0.0954666	0.0633898	0.0690813	0.0747499	0.0832348	0.118303	0.0740166	0	0.150991	O14773	TPP1	Tripeptidyl-peptidase 1
-0.281045	-0.141868	-0.0299034	-0.0396461	-0.0162907	0.0575733	0.0599575	-0.0629711	0	0.109997	O75962	TRIO	Triple functional domain protein
-0.464113	-0.565685	-0.222763	-0.323351	-0.615229	-0.247331	-0.017436	-0.13659	0	-0.244339	Q08J23	NSUN2	tRNA (cytosine(34)-C(5))-methyltransferase
-0.488867	-0.308863	0.0321426	-0.374506	-0.233711	-0.0293064	0.174112	0.0306683	0	0.0767613	Q9Y3I0	RTCB	tRNA-splicing ligase RtcB homolog
-0.683235	-0.378678	-0.118966	0.00134373	0.189547	0.104038	0.210731	-0.233729	0	-0.0705423	Q9NYL9	TMOD3	Tropomodulin-3
-0.841325	-0.635088	-0.11879	0.76082	0.716724	0.549601	0.547485	-0.43079	0	-0.310749	P09493	TPM1	Tropomyosin alpha-1 chain
-0.727552	-0.478855	-0.27326	0.606646	0.469114	0.158642	-0.0614138	-0.469704	0	-0.315837	P06753	TPM3	Tropomyosin alpha-3 chain
-0.646092	-0.720158	-0.154688	0.574299	0.556501	0.265297	0.236463	-0.391258	0	-0.325106	P67936	TPM4	Tropomyosin alpha-4 chain
-0.667385	-0.385147	-0.0922718	-0.514047	-0.317165	-0.0483646	0.101605	0.00640297	0	0.0631332	P23381	WARS	Tryptophan--tRNA ligase, cytoplasmic;T1-TrpRS;T2-TrpRS
-0.0181313	-0.0226002	0.197113	-0.333759	0.0746498	0.155747	0.199854	0.233854	0	0.235317	Q71U36	TUBA1A;TUBA3C	Tubulin alpha-1A chain;Tubulin alpha-3C/D chain
-0.0631275	-0.130299	0.145451	-0.208674	0.0263271	0.102528	0.101725	0.135303	0	0.177484	P68363	TUBA1B	Tubulin alpha-1B chain
0.110747	-0.47241	0.0690432	0.11707	-0.099863	0.0153294	0.0024271	0.0870867	0	0.0437374	Q9BQE3	TUBA1C	Tubulin alpha-1C chain
-0.31402	-0.711473	-0.101405	-0.0667801	-0.0920067	0.228123	0.0703983	-0.272058	0	0.0808706	P68366	TUBA4A	Tubulin alpha-4A chain
-0.0879097	-0.204647	0.142542	-0.121508	-0.00261307	0.0833626	0.0502014	0.109795	0	0.106914	P07437	TUBB	Tubulin beta chain
-0.188679	-0.0758953	0.211988	-0.102228	0.0563488	0.189564	0.159424	0.129612	0	0.210529	Q13885	TUBB2A;TUBB2B	Tubulin beta-2A chain;Tubulin beta-2B chain
-0.238634	-0.221611	-0.0270901	-0.195023	-0.134357	0.000686646	-0.025341	-0.0135803	0	0.0676231	Q13509	TUBB3	Tubulin beta-3 chain
-0.0783196	0.0645752	0.247261	-0.199753	0.108198	0.220242	0.200943	0.231029	0	0.367397	P68371	TUBB4B	Tubulin beta-4B chain
-0.182001	-0.0166531	0.203052	-0.272242	0.0171337	0.163948	0.303593	0.131441	0	0.296978	Q9BUF5	TUBB6	Tubulin beta-6 chain
-0.429851	-1.01012	0.00820541	0.247517	-0.419706	-0.209877	-0.172241	-0.193005	0	-0.312738	Q3ZCM7	TUBB8	Tubulin beta-8 chain
-0.765242	-0.491135	-0.264869	-0.253292	-0.213986	-0.186517	-0.198331	-0.27515	0	-0.14771	Q9NRH3	TUBG2;TUBG1	Tubulin gamma-2 chain;Tubulin gamma-1 chain
0.23925	0.311991	-0.816803	0.482912	-0.496547	-0.121915	-0.921308	-0.133549	0	-0.373133	Q9UIG0	BAZ1B	Tyrosine-protein kinase BAZ1B
0.1589	-0.23505	-0.0969562	0.0916691	-0.233516	-0.0848684	-0.141159	-0.0206194	0	-0.196798	P07947	YES1;SRC;FYN	Tyrosine-protein kinase Yes;Proto-oncogene tyrosine-protein kinase Src;Tyrosine-protein kinase Fyn
-0.304516	-0.288269	-0.282569	-0.102311	-0.0826845	0.0788116	-0.00846004	-0.16079	0	0.178392	O75643	SNRNP200	U5 small nuclear ribonucleoprotein 200 kDa helicase
-0.34835	-0.297155	0.102783	-0.30502	-0.00796699	-0.105646	-0.0549412	-0.0558929	0	0.181688	P09936	UCHL1	Ubiquitin carboxyl-terminal hydrolase isozyme L1
0.533174	0.0185604	0.171358	-0.110342	0.0835762	0.360235	0.263958	0.242422	0	0.135752	P62979	RPS27A;UBA52;UBB;UBC	Ubiquitin-40S ribosomal protein S27a;Ubiquitin;40S ribosomal protein S27a;Ubiquitin-60S ribosomal protein L40;Ubiquitin;60S ribosomal protein L40;Polyubiquitin-B;Ubiquitin;Polyubiquitin-C;Ubiquitin
-0.109543	-0.153322	-0.0591011	0.0792007	-0.0947189	-0.21369	-0.0898399	-0.107536	0	-0.0815468	P22314	UBA1	Ubiquitin-like modifier-activating enzyme 1
0.389347	-0.361466	0.224055	-0.088871	-0.031086	-0.0764732	0.118995	0.157185	0	-0.0809164	Q14376	GALE	UDP-glucose 4-epimerase
-0.179976	-0.156935	0.0420189	-0.299095	-0.253387	0.0299702	0.0784378	0.0478878	0	0.0276546	O60701	UGDH	UDP-glucose 6-dehydrogenase
-1.51369	0.692994	-0.693787	-0.436067	-0.188977	0.0312405	-0.675628	-0.731878	0	-0.0923042	Q96DM3	C18orf8	Uncharacterized protein C18orf8
-0.244957	-0.0611534	-0.0627899	0.239782	0.347237	0.142488	0.00336647	-0.0859737	0	0.128759	O43795	MYO1B	Unconventional myosin-Ib
-0.160278	0.0889816	0.130312	0.381157	0.588553	0.204065	-0.0122585	-0.0534878	0	0.162237	O00159	MYO1C	Unconventional myosin-Ic
-0.548752	-0.865628	-0.206691	-0.0757351	-0.266159	-0.0346451	-0.205056	-0.142212	0	-0.0954628	Q13459	MYO9B	Unconventional myosin-IXb
-0.37898	-0.405429	-0.00489998	0.147967	0.143298	0.107984	0.0375719	-0.0465126	0	3.91e-05	Q9Y4I1	MYO5A	Unconventional myosin-Va
-0.147369	-0.162792	-0.119295	0.363674	0.391466	0.167835	-0.0734043	-0.163301	0	-0.0261269	Q9UM54	MYO6	Unconventional myosin-VI
-0.585005	-0.346244	-0.193543	-0.227133	-0.211746	-0.0291939	-0.0134373	-0.129888	0	0.0271597	Q92614	MYO18A	Unconventional myosin-XVIIIa
-1.0614	-0.611152	-0.153093	-0.529738	-0.20081	-0.09552	0.217611	-0.11026	0	0.138445	Q9Y224	C14orf166	UPF0568 protein C14orf166
0.574106	0.399502	0.140488	0.808031	0.375454	-0.11095	-0.632387	-0.326962	0	-0.361177	Q96IX5	USMG5	Up-regulated during skeletal muscle growth protein 5
-0.748301	-0.490342	-0.0629406	-0.24288	-0.38986	-0.240434	-0.0149651	-0.293847	0	-0.273632	O95399	UTS2	Urotensin-2
-0.758463	-0.744211	-0.14731	-0.115192	-0.0376911	-0.126032	0.139372	-0.0826034	0	-0.235193	P46939	UTRN	Utrophin
-0.629709	-0.345356	-0.0848331	-0.362635	-0.33482	-0.0324078	-0.0560684	-0.135633	0	-0.00212097	Q9BZF9	UACA	Uveal autoantigen with coiled-coil domains and ankyrin repeats
0.599858	0.240244	0.140361	-0.0533285	-0.00711441	0.136627	0.0189733	0.375993	0	0.172957	Q96QK1	VPS35	Vacuolar protein sorting-associated protein 35
-0.142077	-0.0274286	-0.065464	-0.0820827	-0.124478	0.0169039	0.141938	0.0666246	0	0.0715685	P26640	VARS	Valine--tRNA ligase
0.0425091	0.27685	-0.0726299	-0.0184708	-0.0252972	0.12282	0.282864	0.0399284	0	0.282795	P13611	VCAN	Versican core protein
0.118081	-0.378168	-0.0545616	-0.0943346	-0.184134	-0.112489	0.0818081	-0.0955792	0	-0.103081	P49748	ACADVL	Very long-chain specific acyl-CoA dehydrogenase, mitochondrial
0.414986	0.230478	-0.0861235	0.287966	0.00305653	-0.0572433	-0.037405	-0.00884247	0	-0.0677805	Q9P035	HACD3	Very-long-chain (3R)-3-hydroxyacyl-CoA dehydratase 3
0.20281	-0.0672474	0.0824308	-0.015317	0.144837	0.110478	0.140379	0.0627384	0	0.120842	Q53GQ0	HSD17B12	Very-long-chain 3-oxoacyl-CoA reductase
0.414681	0.578614	-0.111741	0.179786	-0.0343695	0.0575762	-0.149934	0.141502	0	-0.0572329	Q9NZ01	TECR	Very-long-chain enoyl-CoA reductase
0.708794	0.544951	0.0824785	0.33386	0.370551	0.200098	-0.140257	0.0461121	0	-0.0144043	Q9P0L0	VAPA	Vesicle-associated membrane protein-associated protein A
-0.181767	0.0382948	0.132549	-0.159292	0.0549326	0.01894	0.0665932	0.173726	0	0.160789	P46459	NSF	Vesicle-fusing ATPase
0.564796	0.373085	0.0918827	0.293659	0.282885	0.131489	-0.104056	0.00505829	0	0.0249538	O75396	SEC22B	Vesicle-trafficking protein SEC22b
0.480423	0.311571	-0.0555782	0.188626	0.175037	-0.0875282	-0.171994	-0.0670147	0	-0.0930052	Q12907	LMAN2	Vesicular integral-membrane protein VIP36
-0.237232	-0.0508213	-0.0180082	0.0370798	-0.17452	-0.0955648	0.0408335	-0.0619354	0	-0.0687943	Q00341	HDLBP	Vigilin
-1.09128	-0.590052	0.0482693	-0.135651	0.131252	0.143726	0.112741	-0.0487003	0	0.138884	P08670	VIM	Vimentin
-0.313787	-0.389764	-0.299892	-0.0760126	-0.34873	-0.295667	-0.253696	-0.358728	0	-0.404039	P18206	VCL	Vinculin
-0.489579	-0.0985479	-0.313565	0.385894	-0.318462	-0.314192	-0.418056	-0.26119	0	-0.376945	Q9BQB6	VKORC1	Vitamin K epoxide reductase complex subunit 1
0.775635	0.368078	0.130503	0.0563183	0.257523	0.240293	0.169388	0.388126	0	0.123987	P21796	VDAC1	Voltage-dependent anion-selective channel protein 1
0.931114	0.462643	0.165834	0.0481072	0.248413	0.306496	0.216322	0.536211	0	0.130468	P45880	VDAC2	Voltage-dependent anion-selective channel protein 2
0.804419	0.404076	-0.0794964	0.0379772	0.0927906	0.15571	0.0736389	0.347076	0	0.0421658	Q9Y277	VDAC3	Voltage-dependent anion-selective channel protein 3
0.41643	-0.0702162	0.0209513	0.154077	0.104199	0.0954199	0.0485258	-0.0930262	0	-0.161061	P54289	CACNA2D1	Voltage-dependent calcium channel subunit alpha-2/delta-1;Voltage-dependent calcium channel subunit alpha-2-1;Voltage-dependent calcium channel subunit delta-1
-0.40551	-0.23061	0.0705414	-0.112114	-0.157862	-0.00852966	0.0114307	-0.0472851	0	0.00320816	Q6PCB0	VWA1	von Willebrand factor A domain-containing protein 1
0.363167	0.0221977	-0.0880938	0.0977497	0.0504894	0.120485	-0.00286579	0.10358	0	-0.0511656	Q93050	ATP6V0A1	V-type proton ATPase 116 kDa subunit a isoform 1
0.100526	-0.0445461	-0.190296	0.0899162	0.202381	0.187346	0.0397091	-0.0739832	0	0.0326815	Q13488	TCIRG1	V-type proton ATPase 116 kDa subunit a isoform 3
-0.563705	-0.47574	-0.119381	0.055769	0.0668716	0.162066	0.00829506	-0.325995	0	-0.170477	P61421	ATP6V0D1	V-type proton ATPase subunit d 1
-0.278038	-0.295832	0.0527992	-0.293264	-0.120771	-0.180239	0.0456867	-0.0228596	0	0.0246735	O75083	WDR1	WD repeat-containing protein 1
0.686674	0.411287	-0.162334	0.552647	0.0219059	-0.0927887	-0.151323	0.0569067	0	-0.432254	O76024	WFS1	Wolframin
-0.622763	-0.368629	-0.0910873	-0.362392	-0.189234	0.0191669	-0.0221348	-0.135319	0	0.0832501	P13010	XRCC5	X-ray repair cross-complementing protein 5
-0.268421	0.166596	0.123085	0.00956535	0.271896	0.242443	0.0931339	0.0870495	0	0.307026	P12956	XRCC6	X-ray repair cross-complementing protein 6
-0.944876	0.757897	-0.510358	-0.473643	-0.203545	-0.153789	-0.291629	-0.229307	0	-0.296195	Q6U7Q0	ZNF322;ZNF615	Zinc finger protein 322;Zinc finger protein 615
-0.256031	-0.641626	-0.124953	0.0935554	0.0208063	0.188098	0.0308762	-0.260711	0	0.00907898	Q92504	SLC39A7	Zinc transporter SLC39A7
-0.0863934	0.0897923	0.0292435	-0.489448	-0.255318	0.0585213	0.112301	0.108152	0	0.177517	Q8TD19	NEK9	Serine/threonine-protein kinase Nek9
-0.975668	-0.849836	-0.0659351	-0.0568638	-0.0166874	-0.0958805	-0.0428982	-0.270147	0	-0.123604	P0DP25	CALM3	Calmodulin-3
0.170633	-0.0428705	0.0281363	-0.111145	-0.00856495	0.0104322	0.0977345	0.0246697	0	0.0643177	P62308	SNRPG	Small nuclear ribonucleoprotein G;Putative small nuclear ribonucleoprotein G-like protein 15
-0.412714	-0.178293	-0.21183	-0.101501	-0.169628	-0.0604458	-0.131907	-0.220872	0	-0.110004	O00139	KIF2A	Kinesin-like protein KIF2A
-0.543759	-0.1438	-0.015604	-0.0819302	0.0270538	-0.0324049	0.00727177	-0.0776071	0	0.0893049	O00422	SAP18	Histone deacetylase complex subunit SAP18
0.588423	1.26198	-0.0513372	0.299258	0.428975	-0.118982	-0.208821	0.0721159	0	-0.0700712	O00461	GOLIM4	Golgi integral membrane protein 4
-0.00186539	-0.549626	-0.00321388	-0.273094	-0.148621	-0.273226	0.155855	0.0312338	0	-0.057147	O00469	PLOD2	Procollagen-lysine,2-oxoglutarate 5-dioxygenase 2
0.442476	1.13226	0.0546093	-0.0782452	0.14868	0.275845	0.0859871	0.482399	0	-0.0270786	O14558	HSPB6	Heat shock protein beta-6
0.0377388	-0.199305	0.0655937	0.155289	0.0571995	-0.0205765	0.0624266	0.0548048	0	0.0713053	O14966	RAB29	Ras-related protein Rab-7L1;Ras-related protein Rab-38;Ras-related protein Rab-32
-0.387537	-0.516422	-0.259497	0.0509415	-0.276848	-0.270692	-0.280491	-0.35076	0	-0.297361	O15230	LAMA5	Laminin subunit alpha-5
-0.361505	-0.431078	0.0391436	-0.0802555	-0.058012	-0.085886	0.0569401	0.0336876	0	0.0132523	O15460	P4HA2	Prolyl 4-hydroxylase subunit alpha-2
0.676121	0.759203	-0.015214	0.302803	-0.185465	-0.0833244	-0.122536	0.0444984	0	-0.27132	O15533	TAPBP	Tapasin
-0.372609	-0.665611	-0.270111	0.157831	-0.397469	-0.142057	-0.213968	-0.231905	0	-0.1897	O43143	DHX15	Pre-mRNA-splicing factor ATP-dependent RNA helicase DHX15
0.773792	0.243956	0.436389	0.0734644	0.345729	0.183809	0.0712023	0.253562	0	-0.0754633	O43402	EMC8	ER membrane protein complex subunit 8
-0.159881	9.54e-07	0.198043	-0.327351	0.129049	0.075633	0.0726061	0.0954065	0	0.210825	O43681	ASNA1	ATPase ASNA1
-0.225911	0.158093	0.122397	-0.10582	0.124495	0.0444488	0.0275345	0.0293446	0	0.310518	O60493	SNX3	Sorting nexin-3
-0.186742	0.0618401	-0.136501	-0.127008	-0.372531	-0.0094738	-0.0238648	0.0194092	0	-0.089242	O60763	USO1	General vesicular transport factor p115
0.192216	-0.710389	0.16406	0.607596	0.127132	0.0863113	0.0110941	-0.193877	0	-0.107728	O75348	ATP6V1G1	V-type proton ATPase subunit G 1
-0.333201	-0.355587	-0.0524569	-0.190589	-0.158352	-0.205795	-0.136479	-0.137833	0	-0.211801	Q9UN37	VPS4A	Vacuolar protein sorting-associated protein 4A;Vacuolar protein sorting-associated protein 4B;Fidgetin-like protein 1
0.428684	0.555309	0.00483894	-0.23541	0.0160303	-0.0911293	-0.00214767	-0.0264339	0	-0.163342	O75695	RP2	Protein XRP2
-0.124173	-0.324031	-0.208188	0.039196	-0.29155	-0.289384	-0.386227	-0.451428	0	-0.543069	O75781	PALM	Paralemmin-1
-0.238838	-0.399583	-0.0862427	0.0922346	-0.207882	-0.306625	0.081213	-0.0309687	0	-0.038065	O75934	BCAS2	Pre-mRNA-splicing factor SPF27
-0.0675545	-0.244877	-0.201733	-0.0844688	-0.280691	-0.356851	-0.209104	-0.216826	0	-0.221558	O95302	FKBP9	Peptidyl-prolyl cis-trans isomerase FKBP9;Putative FK506-binding protein 9-like protein
-0.361163	-0.121089	-0.132764	0.185405	-0.0439882	-0.0632601	-0.221785	-0.206325	0	-0.183831	O95373	IPO7	Importin-7
0.0265312	0.156379	0.0143566	0.398716	0.147614	0.286832	0.0860605	0.111853	0	0.00445557	O95478	NSA2	Ribosome biogenesis protein NSA2 homolog
-0.463083	-0.426655	-0.244364	-0.4144	-0.410436	-0.25654	-0.189163	-0.168135	0	-0.0233192	O95819	MAP4K4	Mitogen-activated protein kinase kinase kinase kinase 4;Misshapen-like kinase 1;TRAF2 and NCK-interacting protein kinase
0.148685	0.724917	0.0881958	0.414808	0.317062	0.101313	0.0635529	0.241165	0	0.0931206	P00749	PLAU	Urokinase-type plasminogen activator;Urokinase-type plasminogen activator long chain A;Urokinase-type plasminogen activator short chain A;Urokinase-type plasminogen activator chain B
0.335491	-1.03218	0.104792	-0.0544395	-0.0275002	0.537516	-0.0556221	0.0615549	0	0.441934	P05204	HMGN2	Non-histone chromosomal protein HMG-17
-0.519337	-0.634834	-0.0336437	0.231846	0.295528	0.109869	0.172764	-0.210495	0	-0.178146	P06396	GSN	Gelsolin
0.138498	0.0911274	0.0677986	0.0398493	0.163002	0.149443	0.0644369	0.0128441	0	-0.00197983	P06756	ITGAV	Integrin alpha-V;Integrin alpha-V heavy chain;Integrin alpha-V light chain
-0.0487947	-0.223893	-0.243346	-0.0875177	-0.277497	-0.321659	-0.0630369	-0.0653639	0	-0.261114	P08253	MMP2	72 kDa type IV collagenase;PEX
-0.814454	-0.863584	-0.349456	-0.145286	-0.310266	-0.0789833	-0.051033	-0.459583	0	-0.0469732	P10253	GAA	Lysosomal alpha-glucosidase;76 kDa lysosomal alpha-glucosidase;70 kDa lysosomal alpha-glucosidase
0.161123	-0.0905857	-0.148578	0.0640373	-0.257601	-0.213198	-0.143066	-0.0239735	0	-0.143323	P11766	ADH5	Alcohol dehydrogenase class-3
-0.241508	-0.103825	-0.0160675	-0.57829	-0.323999	-0.286241	-0.0438061	-0.157602	0	-0.0454578	P13804	ETFA	Electron transfer flavoprotein subunit alpha, mitochondrial
0.239157	0.639678	-0.306616	0.381414	-0.213889	-0.0577021	-0.263145	-0.115254	0	-0.266864	P63162	SNRPN	Small nuclear ribonucleoprotein-associated protein N;Small nuclear ribonucleoprotein-associated proteins B and B
0.248332	-0.218306	0.130042	0.214446	-0.0354271	0.0455065	0.0980492	0.0485621	0	0.125769	P16035	TIMP2	Metalloproteinase inhibitor 2
1.19046	1.13353	0.251013	0.283858	0.403077	0.181761	-0.072855	0.132814	0	-0.105744	P17301	ITGA2	Integrin alpha-2
0.953037	0.857215	0.453264	-0.0942164	0.590983	0.507812	0.0784082	0.0851822	0	0.303709	P21926	CD9	CD9 antigen
0.178773	0.5307	0.332809	-0.499894	0.187673	0.17192	0.0283537	0.183362	0	0.339635	P22307	SCP2	Non-specific lipid-transfer protein
-0.104223	-0.00399303	0.34149	0.945467	0.369766	0.059206	-0.0911942	-0.186338	0	-0.342174	P30049	ATP5D	ATP synthase subunit delta, mitochondrial
0.595547	0.308138	0.141703	0.0646362	0.205543	0.212287	0.133202	0.146593	0	0.238306	P30453	HLA-A	HLA class I histocompatibility antigen, A-34 alpha chain;HLA class I histocompatibility antigen, A-66 alpha chain;HLA class I histocompatibility antigen, A-31 alpha chain;HLA class I histocompatibility antigen, A-43 alpha chain;HLA class I histocompatibility antigen, A-26 alpha chain;HLA class I histocompatibility antigen, A-25 alpha chain;HLA class I histocompatibility antigen, A-33 alpha chain;…
0.861916	0.431992	0.326233	0.250931	0.273748	0.223737	0.216457	0.241756	0	0.0809917	P30480	HLA-B	HLA class I histocompatibility antigen, B-42 alpha chain;HLA class I histocompatibility antigen, B-14 alpha chain;HLA class I histocompatibility antigen, B-8 alpha chain
0.323587	0.570961	0.0376148	0.102737	-0.0533123	0.0903397	-0.0237884	0.330379	0	-0.0568733	P33778	HIST1H2BB	Histone H2B type 1-B;Histone H2B type 2-E;Histone H2B type 1-O
-0.401005	-0.0184164	0.0560303	-0.340382	-0.0498505	-0.0257835	0.141327	0.0348654	0	0.0051136	P34897	SHMT2	Serine hydroxymethyltransferase, mitochondrial
0.542975	0.470412	0.148464	0.207872	0.284546	0.0567522	0.231396	0.0251255	0	0.0371475	P36957	DLST	Dihydrolipoyllysine-residue succinyltransferase component of 2-oxoglutarate dehydrogenase complex, mitochondrial
0.0452595	-0.362856	0.0797367	-0.373907	-0.136684	0.0118694	0.0604553	0.0214996	0	0.0393572	P42166	TMPO	Lamina-associated polypeptide 2, isoform alpha;Thymopoietin;Thymopentin
-0.494505	-0.529408	0.0676231	-0.141615	-0.094986	0.0258951	0.0226784	-0.193461	0	-0.0101872	P45973	CBX5	Chromobox protein homolog 5
-0.146798	0.440751	-0.317725	-0.128309	-0.191432	-0.208552	-0.0510883	-0.0673838	0	-0.221466	P48061	CXCL12	Stromal cell-derived factor 1;SDF-1-beta(3-72);SDF-1-alpha(3-67)
-0.12833	-0.0710621	-0.0917091	-0.164191	-0.308987	-0.0118475	-0.026413	0.0327072	0	-0.0443096	P55786	NPEPPS	Puromycin-sensitive aminopeptidase;Puromycin-sensitive aminopeptidase-like protein
0.323283	0.997437	0.609244	0.389639	0.562623	0.305381	0.386373	0.191487	0	0.00427246	Q5VTU8	ATP5EP2	ATP synthase subunit epsilon-like protein, mitochondrial;ATP synthase subunit epsilon, mitochondrial
-0.613187	-0.499094	-0.0544729	-0.302259	-0.21354	-0.234005	-0.0466347	-0.106708	0	-0.128848	P61081	UBE2M	NEDD8-conjugating enzyme Ubc12
-0.182521	-0.117921	0.0248613	-0.189362	0.0205908	0.0578642	0.0278673	0.257461	0	0.0938368	P61764	STXBP1	Syntaxin-binding protein 1
0.57485	-0.826712	0.462116	0.579802	0.220026	0.344887	0.350896	0.344678	0	0.294598	P62306	SNRPF	Small nuclear ribonucleoprotein F
0.350929	-0.227722	0.281015	-0.511774	0.0609226	0.36318	0.189112	0.029315	0	0.715691	P62857	RPS28	40S ribosomal protein S28
0.0911255	-0.0709019	-0.163282	-0.0483856	-0.228312	-0.0642948	-0.0208359	0.00470734	0	-0.0540733	P62875	POLR2L	DNA-directed RNA polymerases I, II, and III subunit RPABC5
0.119299	-0.00406837	-0.0559044	0.1285	0.0116978	0.0623054	0.0172596	-0.0831852	0	-0.02075	P63096	GNAI1	Guanine nucleotide-binding protein G(i) subunit alpha-1
-0.413188	-0.231813	-0.0190954	-0.267829	0.0464373	-0.324861	-0.426444	-0.286196	0	-0.157624	P68402	PAFAH1B2	Platelet-activating factor acetylhydrolase IB subunit beta
-0.235738	-0.194677	0.168266	0.173063	-0.0176086	0.129951	0.311813	0.0948381	0	0.192967	P83110	HTRA3	Serine protease HTRA3
-0.168804	-0.403994	-0.0059967	0.0430946	-0.0238686	0.0314999	0.00270939	-0.122733	0	-0.10737	Q01082	SPTBN1	Spectrin beta chain, non-erythrocytic 1
-0.32498	-0.739537	-0.333766	-0.53061	-0.515521	-0.199964	0.0488644	-0.311608	0	-0.0579615	Q07666	KHDRBS1	KH domain-containing, RNA-binding, signal transduction-associated protein 1
-0.426962	-0.445041	-0.172097	-0.211605	-0.0536346	-0.266506	-0.158981	-0.144222	0	0.077179	Q07960	ARHGAP1	Rho GTPase-activating protein 1
-0.249029	-0.0750542	-0.142054	-0.122671	-0.203972	0.0109348	-0.185455	-0.125889	0	-0.0337324	Q08AF3	SLFN5	Schlafen family member 5
-0.0558329	-0.441964	-0.138548	-0.0490665	-0.293471	-0.0252581	-0.177368	-0.106522	0	-0.258509	Q12824	SMARCB1	SWI/SNF-related matrix-associated actin-dependent regulator of chromatin subfamily B member 1
0.0650797	0.155402	-0.111756	0.126212	-0.134296	-0.060751	0.112292	0.0326433	0	-0.0424185	Q12946	FOXF1	Forkhead box protein F1;Forkhead box protein F2
0.417237	-0.226168	-0.0316801	0.112993	-0.108927	0.140602	0.00806522	-0.0556202	0	0.00499725	Q13190	STX5	Syntaxin-5
0.282829	0.574059	-0.0600119	0.257066	0.347991	0.141743	-0.14289	-0.000529289	0	-0.0978432	Q13336	SLC14A1	Urea transporter 1
-0.927179	-0.881527	-0.437861	-0.0256968	-0.649075	-0.240103	-0.28883	-0.474296	0	-0.260931	Q14444	CAPRIN1	Caprin-1
-0.0529852	-0.0918493	-0.0732222	-0.298047	-0.00318623	-0.32907	-0.226731	-0.0830049	0	-0.185871	Q15102	PAFAH1B3	Platelet-activating factor acetylhydrolase IB subunit gamma
0.418522	0.213587	-4.01e-05	-0.144428	0.0182629	0.0226269	0.165207	0.201221	0	0.0852928	Q15417	CNN3	Calponin-3
-0.187757	-0.371092	-0.363398	-0.571123	-0.327058	-0.194303	-0.0536766	-0.184933	0	-0.225315	Q15773	MLF2	Myeloid leukemia factor 2
0.523571	0.176019	-0.0938969	-0.16654	-0.0696945	0.0170326	-0.112326	0.215548	0	-0.0728951	Q38SD2	LRRK1	Leucine-rich repeat serine/threonine-protein kinase 1
0.108089	-0.301023	-0.0325909	-0.0675907	-0.220247	-0.144822	0.00612831	-0.114415	0	-0.132421	Q4LDE5	SVEP1	Sushi, von Willebrand factor type A, EGF and pentraxin domain-containing protein 1
-0.0894146	0.515011	0.0358524	0.0765915	0.249516	-0.0938196	-0.0731907	0.00488663	0	-0.0885715	Q53H12	AGK	Acylglycerol kinase, mitochondrial
-0.217913	-0.0645685	-0.0739593	-0.203811	-0.00602531	-0.0632658	-0.130096	-0.161747	0	0.176336	Q58FF8	HSP90AB2P	Putative heat shock protein HSP 90-beta 2
-0.0485535	-0.250826	0.0540619	0.0663805	-0.0506906	0.189769	0.0703831	0.0445232	0	0.208662	Q5HYI8	RABL3	Rab-like protein 3
0.268265	0.214266	0.0688114	-0.0333958	0.697978	0.0223761	0.176245	0.0887203	0	-0.0548077	Q5RI15	COX20	Cytochrome c oxidase protein 20 homolog
-0.274836	0.449606	-0.173933	-0.122167	0.0389614	0.00755215	-0.0937042	-0.150763	0	0.0926704	Q5T9L3	WLS	Protein wntless homolog
-0.0886307	-0.0205336	0.00648308	-0.00816536	0.0284309	-0.0791683	0.0245151	-0.108803	0	-0.121712	Q5VT25	CDC42BPA	Serine/threonine-protein kinase MRCK alpha
-0.203718	-0.0445251	0.0762386	-0.00814438	-0.0824213	-0.0743675	-0.101435	-0.0116663	0	-0.133623	Q5XKP0	QIL1	Protein QIL1
-0.687796	-0.771542	-0.132603	-0.721884	-0.55908	-0.0611677	-0.00428486	0.0344868	0	-0.076971	Q6UN15	FIP1L1	Pre-mRNA 3-end-processing factor FIP1
-0.259929	-0.439376	-0.0986795	-0.57945	-0.192205	-0.111482	-0.00903034	-0.0576849	0	0.0425997	Q6ZSR9		Uncharacterized protein FLJ45252
-0.866243	-0.250794	-0.10984	-0.348502	-0.0260773	0.191255	-0.0192356	-0.258233	0	0.369238	Q6ZTR7	FAM92B	Protein FAM92B
-0.337828	-0.648697	-0.17297	-0.00742912	-0.208557	-0.148378	-0.14547	-0.133465	0	-0.286835	Q8N3V7	SYNPO	Synaptopodin
-0.654829	-0.367592	-0.135801	0.0741405	-0.104273	-0.091486	0.130949	-0.0859594	0	0.034297	Q8NBJ5	COLGALT1	Procollagen galactosyltransferase 1
0.00598526	0.112181	0.0626697	-0.262674	-0.0930958	0.0793381	0.0734634	0.101077	0	0.172547	Q8WUM4	PDCD6IP	Programmed cell death 6-interacting protein
-0.0190725	-0.342947	-0.226131	0.0251331	-0.19653	-0.0389786	0.0652103	-0.0140257	0	-0.154125	Q8WWY3	PRPF31	U4/U6 small nuclear ribonucleoprotein Prp31
-0.287683	0.239819	-0.143496	-0.226026	-0.111791	0.0288515	0.268931	0.198352	0	-0.0455484	Q8WXH0	SYNE2	Nesprin-2;DNA polymerase zeta catalytic subunit
0.734626	0.170657	-0.221419	0.919589	-0.122684	-0.0588016	1.81312	0.119773	0	-0.045804	Q92574	TSC1	Hamartin
-0.0140495	-0.268354	-0.09622	0.11792	-0.0524321	-0.0319681	-0.0854769	-0.0176983	0	0.0103931	Q92598	HSPH1	Heat shock protein 105 kDa
-0.433721	-0.48282	-0.139745	-0.281155	-0.235835	-0.265058	-0.0793686	-0.156272	0	-0.0837889	Q92665	MRPS31	28S ribosomal protein S31, mitochondrial
0.0500469	0.0365553	0.0677195	-0.142127	0.155306	0.129397	0.20817	0.111046	0	0.0153341	Q96A65	EXOC4	Exocyst complex component 4
-0.0820932	-0.234178	0.045249	-0.0577259	-0.0691109	-0.167209	-0.00234604	-0.0555973	0	-0.117164	Q96AY3	FKBP10	Peptidyl-prolyl cis-trans isomerase FKBP10
-0.610869	-0.311849	-0.249524	-0.23698	-0.521571	-0.292387	-0.189761	-0.0628395	0	-0.179649	Q96FW1	OTUB1	Ubiquitin thioesterase OTUB1
-0.13072	-0.0361233	-0.245535	0.00620079	-0.0845242	-0.0555897	-0.0843296	0.041153	0	-0.0342388	Q96GQ7	DDX27	Probable ATP-dependent RNA helicase DDX27
0.0092144	-0.198006	-0.190559	0.0481491	-0.251451	-0.108488	-0.302317	-0.229517	0	-0.317972	Q96TC7	RMDN3	Regulator of microtubule dynamics protein 3
0.124116	-0.0533953	-0.0516834	0.0681477	-0.0654678	-0.0117617	-0.00264358	-0.0614643	0	-0.0202522	Q99439	CNN2	Calponin-2
0.0854521	-0.501968	-0.134479	-0.254693	-0.167602	-0.124218	-0.00115204	0.00561142	0	-0.0399551	Q99459	CDC5L	Cell division cycle 5-like protein
-0.584235	0.0846024	-0.00744247	-0.326847	-0.480297	-0.273694	-0.176867	-0.0686445	0	-0.430604	Q9BV86	NTMT1	N-terminal Xaa-Pro-Lys N-methyltransferase 1;N-terminal Xaa-Pro-Lys N-methyltransferase 1, N-terminally processed
0.0440388	-0.733392	-0.392317	0.656351	-0.329062	-0.50282	-0.446445	-0.414456	0	-0.613607	Q9GZY8	MFF	Mitochondrial fission factor
0.430623	-0.0840988	-0.013835	0.222581	-0.0298052	-0.083189	0.0931339	0.143728	0	-0.0333405	Q9HD20	ATP13A1	Manganese-transporting ATPase 13A1
-0.568575	-0.123655	-0.102383	-0.0558004	0.0221128	-0.348039	-0.0826302	-0.266823	0	-0.315304	Q9HD33	MRPL47	39S ribosomal protein L47, mitochondrial
-0.0690231	-0.162405	0.0565586	-0.550304	0.0355063	-0.00858116	0.261341	-0.0103607	0	0.0332909	Q9NS69	TOMM22	Mitochondrial import receptor subunit TOM22 homolog
1.3649	1.86355	1.39445	1.17654	1.1978	1.18889	0.772304	1.8098	0	1.05883	Q9NW13	RBM28	RNA-binding protein 28
-0.448836	-0.3049	-0.362376	-0.138591	-0.360452	-0.219497	-0.142427	-0.147213	0	-0.034915	Q9NZB2	FAM120A	Constitutive coactivator of PPAR-gamma-like protein 1;Putative uncharacterized protein C9orf129
-0.108678	-0.151635	-0.0503883	-0.0364017	-0.278386	-0.12262	0.0141964	0.0396118	0	0.0204582	Q9UG63	ABCF2	ATP-binding cassette sub-family F member 2
-0.182942	-0.247486	-0.265032	-0.120583	-0.368265	-0.188324	-0.0900288	-0.0928268	0	-0.106615	Q9UI10	EIF2B4	Translation initiation factor eIF-2B subunit delta
0.312341	0.119642	0.164074	0.153599	0.199656	0.177385	0.0922594	0.273031	0	0.316326	Q9UKV3	ACIN1	Apoptotic chromatin condensation inducer in the nucleus
-0.673716	-0.441381	-0.682333	0.48656	-0.788433	-0.777314	-0.521657	-0.535891	0	-0.701348	Q9UL25	RAB21	Ras-related protein Rab-21
-0.675526	0.264378	-0.0262613	-0.505419	-0.175221	-0.0672398	0.0115299	-0.0648747	0	0.260016	Q9Y4F9	FAM65B	Protein FAM65B
0.354956	-0.293122	0.173832	-0.0615673	0.078228	0.0279799	0.152557	0.219194	0	0.387407	Q9Y696	CLIC4	Chloride intracellular channel protein 4
1.14212	1.36413	0.123672	-0.550089	-0.315596	0.137045	0.112557	1.68927	0	-0.16716	P06899	HIST1H2BJ	Histone H2B type 1-J
-0.567814	-0.0710316	0.0365114	-0.0703068	0.391325	0.252249	0.222015	-0.00780296	0	-0.0198221	P28289	TMOD1	Tropomodulin-1
-0.186214	0.0341759	0.0453024	-0.0274868	-0.215979	0.0311603	0.0488033	-0.0450211	0	-0.094882	Q9Y5H3	PCDHGA10	Protocadherin gamma-A10
